# Supplementary material for: (1R,2R,E,E)-N,N′-Bis(4-chloro­benzyl­idene)cyclo­hexane-1,2-diamine
Source: Acta Crystallogr Sect E Struct Rep Online. 2012 Jan 14;68(Pt 2):o407–8. doi: 10.1107/S1600536812000724 (PMC3275080; doi:10.1107/S1600536812000724)
Supplement: Supplementary file 1 [file e-68-0o407-sup1.cif]

##############################################################################
#                                                                            #
# This CIF contains the data in a paper accepted for publication in          #
# Acta Crystallographica Section E. It conforms to the requirements of       #
# Notes for Authors for Acta Crystallographica Section E, and has been       #
# peer reviewed under the auspices of the IUCr Commission on Journals.       #
#                                                                            #
# Full details of the Crystallographic Information File format               #
# are given in the paper "The Crystallographic Information File (CIF):       #
# a New Standard Archive File for Crystallography" by S. R. Hall, F. H.      #
# Allen and I. D. Brown [Acta Cryst. (1991), A47, 655-685].                  #
#                                                                            #
# The current version of the core CIF dictionary is obtainable from          #
# ftp://ftp.iucr.org/pub/cif_core.dic.                                       #
#                                                                            #
# Software is freely available for graphical display of the structure(s)     #
# in this CIF. For information consult the CIF software page                 #
# http://www.iucr.org/resources/cif/software.                                #
#                                                                            #
# This file may be used for bona fide research purposes within the           #
# scientific community so long as proper attribution is given to the journal # 
# article from which it was obtained.                                        #
#                                                                            #
##############################################################################
data_I
_audit_creation_method     SHELXL-97
_chemical_name_systematic
;
(1<i>R</i>,2<i>R</i>,<i>E</i>,<i>E</i>)-<i>N</i>,<i>N</i>'-Bis(4-
chlorobenzylidene)cyclohexane-1,2-diamine
;
_chemical_name_common     ?
_chemical_formula_moiety     'C20 H20 Cl2 N2'
_chemical_formula_sum     'C20 H20 Cl2 N2'
_chemical_formula_iupac     'C20 H20 Cl2 N2'
_chemical_formula_weight     359.28
_chemical_melting_point     ?
_symmetry_cell_setting     orthorhombic
_symmetry_space_group_name_H-M     'P 21 21 21'
_symmetry_space_group_name_Hall     'P 2ac 2ab'
loop_
    _symmetry_equiv_pos_as_xyz
    'x, y, z'
    '-x+1/2, -y, z+1/2'
    '-x, y+1/2, -z+1/2'
    'x+1/2, -y+1/2, -z'
_cell_length_a     5.5058(11)
_cell_length_b     15.734(3)
_cell_length_c     21.302(4)
_cell_angle_alpha     90.00
_cell_angle_beta     90.00
_cell_angle_gamma     90.00
_cell_volume     1845.4(6)
_cell_formula_units_Z     4
_cell_measurement_reflns_used     4973
_cell_measurement_theta_min     2.31
_cell_measurement_theta_max     29.19
_cell_measurement_temperature     120(2)
_exptl_crystal_description     needle
_exptl_crystal_colour     colorless
_exptl_crystal_size_max     0.5
_exptl_crystal_size_mid     0.23
_exptl_crystal_size_min     0.15
_exptl_crystal_density_diffrn     1.293
_exptl_crystal_density_meas     ?
_exptl_crystal_density_method     'not measured'
_exptl_crystal_F_000     752
_exptl_absorpt_coefficient_mu     0.355
_exptl_absorpt_correction_type     none
_exptl_absorpt_process_details     ?
_exptl_absorpt_correction_T_min     ?
_exptl_absorpt_correction_T_max     ?
_exptl_special_details     ?
_diffrn_ambient_temperature     120(2)
_diffrn_radiation_type     MoK\a
_diffrn_radiation_wavelength     0.71073
_diffrn_radiation_source     'fine-focus sealed tube'
_diffrn_radiation_monochromator     graphite
_diffrn_measurement_device_type     'Stoe IPDS 2T'
_diffrn_measurement_method     'rotation method'
_diffrn_detector_area_resol_mean     '0.15 mm'
_diffrn_reflns_number     12920
_diffrn_reflns_av_R_equivalents     0.0876
_diffrn_reflns_av_sigmaI/netI     0.0711
_diffrn_reflns_theta_min     2.31
_diffrn_reflns_theta_max     29.19
_diffrn_reflns_theta_full     29.19
_diffrn_measured_fraction_theta_max     0.995
_diffrn_measured_fraction_theta_full     0.995
_diffrn_reflns_limit_h_min     -7
_diffrn_reflns_limit_h_max     7
_diffrn_reflns_limit_k_min     -19
_diffrn_reflns_limit_k_max     21
_diffrn_reflns_limit_l_min     -29
_diffrn_reflns_limit_l_max     29
_diffrn_standards_number     0
_diffrn_standards_interval_count     ?
_diffrn_standards_interval_time     ?
_diffrn_standards_decay_%     ?
_refine_special_details
;
Refinement of <i>F</i>^2^ against ALL reflections. The weighted <i>R</i>-factor
<i>wR</i> and goodness of fit <i>S</i> are based on <i>F</i>^2^, conventional
<i>R</i>-factors <i>R</i> are based on <i>F</i>, with <i>F</i> set to zero for
negative <i>F</i>^2^. The threshold expression of <i>F</i>^2^ >
\s(<i>F</i>^2^) is used only for calculating <i>R</i>-factors(gt) <i>etc</i>.
and is not relevant to the choice of reflections for refinement.
<i>R</i>-factors based on <i>F</i>^2^ are statistically about twice as large
as those based on <i>F</i>, and <i>R</i>- factors based on ALL data will be
even larger.
;
_reflns_number_total     4973
_reflns_number_gt     4065
_reflns_threshold_expression     I>2\s(I)
_refine_ls_structure_factor_coef     Fsqd
_refine_ls_matrix_type     full
_refine_ls_R_factor_all     0.0726
_refine_ls_R_factor_gt     0.0537
_refine_ls_wR_factor_gt     0.1045
_refine_ls_wR_factor_ref     0.1134
_refine_ls_goodness_of_fit_ref     1.125
_refine_ls_restrained_S_all     1.125
_refine_ls_number_reflns     4973
_refine_ls_number_parameters     218
_refine_ls_number_restraints     0
_refine_ls_hydrogen_treatment     constr
_refine_ls_weighting_scheme     calc
_refine_ls_weighting_details
         'calc w=1/[\s^2^(Fo^2^)+(0.0326P)^2^+0.5925P] where P=(Fo^2^+2Fc^2^)/3'
_atom_sites_solution_hydrogens     geom
_atom_sites_solution_primary     direct
_atom_sites_solution_secondary     difmap
_refine_ls_shift/su_max     0.002
_refine_ls_shift/su_mean     0.000
_refine_diff_density_max     0.287
_refine_diff_density_min     -0.337
_refine_ls_extinction_method     'SHELXL97 (Sheldrick, 2008)'
_refine_ls_extinction_coef     0.0059(11)
_refine_ls_extinction_expression
                                  'Fc^*^=kFc[1+0.001xFc^2^\l^3^/sin(2\q)]^-1/4^'
_refine_ls_abs_structure_details     'Flack (1983), 2099 Friedel pairs'
_refine_ls_abs_structure_Flack     -0.11(7)
loop_
    _atom_type_symbol
    _atom_type_description
    _atom_type_scat_dispersion_real
    _atom_type_scat_dispersion_imag
    _atom_type_scat_source
    'C' 'C' 0.0033 0.0016
                         'International Tables Vol C Tables 4.2.6.8 and 6.1.1.4'
    'H' 'H' 0.0000 0.0000
                         'International Tables Vol C Tables 4.2.6.8 and 6.1.1.4'
    'N' 'N' 0.0061 0.0033
                         'International Tables Vol C Tables 4.2.6.8 and 6.1.1.4'
    'Cl' 'Cl' 0.1484 0.1585
                         'International Tables Vol C Tables 4.2.6.8 and 6.1.1.4'
_computing_data_collection     'X-AREA (Stoe & Cie, 2005)'
_computing_cell_refinement     'X-AREA (Stoe & Cie, 2005)'
_computing_data_reduction     'X-AREA (Stoe & Cie, 2005)'
_computing_structure_solution     'SHELXS97 (Sheldrick, 2008)'
_computing_structure_refinement     'SHELXL97 (Sheldrick, 2008)'
_computing_molecular_graphics     'ORTEP-3 for Windows (Farrugia, 1997)'
_computing_publication_material     'WinGX (Farrugia, 1999)'
loop_
    _atom_site_type_symbol
    _atom_site_label
    _atom_site_fract_x
    _atom_site_fract_y
    _atom_site_fract_z
    _atom_site_U_iso_or_equiv
    _atom_site_adp_type
    _atom_site_calc_flag
    _atom_site_refinement_flags
    _atom_site_occupancy
    _atom_site_symmetry_multiplicity
    _atom_site_disorder_assembly
    _atom_site_disorder_group
    Cl Cl1 -0.02567(12) 1.06658(5) 0.95529(3) 0.03732(17) Uani d . 1 1 . .
    Cl Cl2 1.02450(16) 0.61772(5) 1.03022(3) 0.0446(2) Uani d . 1 1 . .
    C C9 0.5215(5) 1.08153(16) 0.83309(11) 0.0302(5) Uani d . 1 1 . .
    H H9 0.6498 1.1182 0.8246 0.036 Uiso calc R 1 1 . .
    N N2 0.9823(4) 0.78245(13) 0.73687(9) 0.0292(5) Uani d . 1 1 . .
    C C3 1.0135(5) 0.91257(17) 0.56137(10) 0.0316(5) Uani d . 1 1 . .
    H H3A 0.9729 0.9310 0.5192 0.038 Uiso calc R 1 1 . .
    H H3B 1.1598 0.9422 0.5742 0.038 Uiso calc R 1 1 . .
    C C18 0.9686(5) 0.65212(16) 0.95383(11) 0.0333(6) Uani d . 1 1 . .
    N N1 0.6607(4) 0.92267(14) 0.71446(9) 0.0284(5) Uani d . 1 1 . .
    C C12 0.1355(5) 0.97300(18) 0.85723(11) 0.0293(5) Uani d . 1 1 . .
    H H12 0.0050 0.9371 0.8655 0.035 Uiso calc R 1 1 . .
    C C8 0.4930(5) 1.00840(15) 0.79711(10) 0.0258(5) Uani d . 1 1 . .
    C C10 0.3615(5) 1.10062(18) 0.88148(12) 0.0319(6) Uani d . 1 1 . .
    H H10 0.3825 1.1493 0.9057 0.038 Uiso calc R 1 1 . .
    C C7 0.6765(5) 0.98715(16) 0.74955(10) 0.0256(5) Uani d . 1 1 . .
    H H7 0.8102 1.0228 0.7451 0.031 Uiso calc R 1 1 . .
    C C14 0.8364(5) 0.73657(17) 0.76733(12) 0.0302(6) Uani d . 1 1 . .
    H H14 0.6916 0.7206 0.7482 0.036 Uiso calc R 1 1 . .
    C C11 0.1706(5) 1.04590(17) 0.89291(11) 0.0279(5) Uani d . 1 1 . .
    C C1 0.8652(5) 0.90495(16) 0.67300(11) 0.0269(5) Uani d . 1 1 . .
    H H1 1.0099 0.9347 0.6884 0.032 Uiso calc R 1 1 . .
    C C15 0.8846(5) 0.70693(17) 0.83196(12) 0.0301(6) Uani d . 1 1 . .
    C C2 0.8063(5) 0.93512(19) 0.60586(11) 0.0301(5) Uani d . 1 1 . .
    H H2A 0.6575 0.9083 0.5916 0.036 Uiso calc R 1 1 . .
    H H2B 0.7814 0.9962 0.6058 0.036 Uiso calc R 1 1 . .
    C C17 1.1362(6) 0.70438(18) 0.92486(12) 0.0339(6) Uani d . 1 1 . .
    H H17 1.2761 0.7210 0.9460 0.041 Uiso calc R 1 1 . .
    C C13 0.2957(5) 0.95433(17) 0.80948(11) 0.0285(6) Uani d . 1 1 . .
    H H13 0.2732 0.9057 0.7854 0.034 Uiso calc R 1 1 . .
    C C4 1.0598(6) 0.81726(19) 0.56146(11) 0.0366(6) Uani d . 1 1 . .
    H H4A 1.1963 0.8045 0.5343 0.044 Uiso calc R 1 1 . .
    H H4B 0.9183 0.7880 0.5451 0.044 Uiso calc R 1 1 . .
    C C5 1.1139(6) 0.78524(18) 0.62769(12) 0.0349(6) Uani d . 1 1 . .
    H H5A 1.1323 0.7239 0.6268 0.042 Uiso calc R 1 1 . .
    H H5B 1.2658 0.8096 0.6421 0.042 Uiso calc R 1 1 . .
    C C6 0.9115(5) 0.80889(17) 0.67350(11) 0.0292(6) Uani d . 1 1 . .
    H H6 0.7621 0.7792 0.6615 0.035 Uiso calc R 1 1 . .
    C C19 0.7602(5) 0.6264(2) 0.92339(13) 0.0382(7) Uani d . 1 1 . .
    H H19 0.6486 0.5912 0.9433 0.046 Uiso calc R 1 1 . .
    C C16 1.0941(5) 0.73191(17) 0.86384(12) 0.0328(6) Uani d . 1 1 . .
    H H16 1.2062 0.7672 0.8441 0.039 Uiso calc R 1 1 . .
    C C20 0.7205(5) 0.65407(19) 0.86231(13) 0.0372(6) Uani d . 1 1 . .
    H H20 0.5809 0.6368 0.8413 0.045 Uiso calc R 1 1 . .
loop_
    _atom_site_aniso_label
    _atom_site_aniso_U_11
    _atom_site_aniso_U_22
    _atom_site_aniso_U_33
    _atom_site_aniso_U_12
    _atom_site_aniso_U_13
    _atom_site_aniso_U_23
    Cl1 0.0353(3) 0.0513(4) 0.0254(2) 0.0067(3) 0.0022(3) -0.0030(3)
    Cl2 0.0633(5) 0.0419(4) 0.0286(3) 0.0112(4) 0.0068(3) 0.0108(3)
    C9 0.0313(13) 0.0296(12) 0.0298(10) -0.0005(12) -0.0019(11) -0.0020(10)
    N2 0.0323(11) 0.0293(10) 0.0260(9) -0.0006(10) -0.0026(10) 0.0040(8)
    C3 0.0306(13) 0.0398(14) 0.0244(10) 0.0026(12) 0.0017(11) 0.0063(10)
    C18 0.0463(15) 0.0281(12) 0.0257(10) 0.0069(13) 0.0033(12) 0.0060(10)
    N1 0.0292(11) 0.0311(11) 0.0248(9) 0.0003(10) -0.0013(8) -0.0026(9)
    C12 0.0284(13) 0.0353(14) 0.0242(11) -0.0005(12) -0.0041(10) 0.0025(11)
    C8 0.0280(13) 0.0271(12) 0.0221(9) 0.0014(11) -0.0050(10) 0.0011(8)
    C10 0.0356(14) 0.0317(14) 0.0283(11) 0.0033(12) -0.0057(11) -0.0058(10)
    C7 0.0286(12) 0.0261(12) 0.0223(10) -0.0007(10) -0.0018(10) 0.0039(10)
    C14 0.0313(14) 0.0307(14) 0.0287(12) -0.0028(12) 0.0007(11) 0.0002(11)
    C11 0.0291(12) 0.0340(14) 0.0206(10) 0.0089(11) -0.0021(10) 0.0017(10)
    C1 0.0267(12) 0.0299(13) 0.0240(10) -0.0016(11) 0.0006(10) -0.0006(10)
    C15 0.0341(13) 0.0268(13) 0.0295(12) 0.0005(11) 0.0025(11) 0.0038(10)
    C2 0.0307(12) 0.0337(14) 0.0259(11) 0.0052(12) 0.0000(10) 0.0050(11)
    C17 0.0394(15) 0.0322(14) 0.0301(13) -0.0022(13) -0.0025(11) 0.0001(11)
    C13 0.0346(13) 0.0285(13) 0.0225(10) -0.0002(11) -0.0058(10) 0.0001(10)
    C4 0.0426(16) 0.0417(15) 0.0253(11) 0.0037(14) 0.0015(11) -0.0037(11)
    C5 0.0404(16) 0.0330(14) 0.0312(13) 0.0088(13) 0.0005(12) 0.0006(11)
    C6 0.0341(14) 0.0299(13) 0.0235(11) 0.0002(12) -0.0031(10) 0.0020(10)
    C19 0.0355(15) 0.0385(16) 0.0405(14) -0.0014(13) 0.0086(12) 0.0122(13)
    C16 0.0362(15) 0.0300(14) 0.0323(13) -0.0047(12) 0.0008(11) 0.0062(11)
    C20 0.0313(14) 0.0388(16) 0.0415(15) -0.0053(13) 0.0012(12) 0.0060(13)
_geom_special_details
;
All e.s.d.'s (except the e.s.d. in the dihedral angle between two l.s. planes)
are estimated using the full covariance matrix. The cell e.s.d.'s are taken
into account individually in the estimation of e.s.d.'s in distances, angles
and torsion angles; correlations between e.s.d.'s in cell parameters are only
used when they are defined by crystal symmetry. An approximate (isotropic)
treatment of cell e.s.d.'s is used for estimating e.s.d.'s involving l.s.
planes.
;
loop_
    _geom_bond_atom_site_label_1
    _geom_bond_atom_site_label_2
    _geom_bond_site_symmetry_2
    _geom_bond_distance
    _geom_bond_publ_flag
    Cl1 C11 . 1.743(3) ?
    Cl2 C18 . 1.742(2) ?
    C9 C10 . 1.389(4) ?
    C9 C8 . 1.391(3) ?
    C9 H9 . 0.9300 ?
    N2 C14 . 1.260(3) ?
    N2 C6 . 1.466(3) ?
    C3 C4 . 1.521(4) ?
    C3 C2 . 1.525(3) ?
    C3 H3A . 0.9700 ?
    C3 H3B . 0.9700 ?
    C18 C19 . 1.379(4) ?
    C18 C17 . 1.382(4) ?
    N1 C7 . 1.263(3) ?
    N1 C1 . 1.458(3) ?
    C12 C13 . 1.378(4) ?
    C12 C11 . 1.389(4) ?
    C12 H12 . 0.9300 ?
    C8 C13 . 1.404(4) ?
    C8 C7 . 1.469(3) ?
    C10 C11 . 1.380(4) ?
    C10 H10 . 0.9300 ?
    C7 H7 . 0.9300 ?
    C14 C15 . 1.478(4) ?
    C14 H14 . 0.9300 ?
    C1 C6 . 1.533(4) ?
    C1 C2 . 1.541(3) ?
    C1 H1 . 0.9800 ?
    C15 C20 . 1.388(4) ?
    C15 C16 . 1.395(4) ?
    C2 H2A . 0.9700 ?
    C2 H2B . 0.9700 ?
    C17 C16 . 1.390(3) ?
    C17 H17 . 0.9300 ?
    C13 H13 . 0.9300 ?
    C4 C5 . 1.527(4) ?
    C4 H4A . 0.9700 ?
    C4 H4B . 0.9700 ?
    C5 C6 . 1.527(4) ?
    C5 H5A . 0.9700 ?
    C5 H5B . 0.9700 ?
    C6 H6 . 0.9800 ?
    C19 C20 . 1.390(4) ?
    C19 H19 . 0.9300 ?
    C16 H16 . 0.9300 ?
    C20 H20 . 0.9300 ?
loop_
    _geom_angle_atom_site_label_1
    _geom_angle_atom_site_label_2
    _geom_angle_atom_site_label_3
    _geom_angle_site_symmetry_1
    _geom_angle_site_symmetry_3
    _geom_angle
    _geom_angle_publ_flag
    C10 C9 C8 . . 121.1(3) ?
    C10 C9 H9 . . 119.5 ?
    C8 C9 H9 . . 119.5 ?
    C14 N2 C6 . . 117.9(2) ?
    C4 C3 C2 . . 110.7(2) ?
    C4 C3 H3A . . 109.5 ?
    C2 C3 H3A . . 109.5 ?
    C4 C3 H3B . . 109.5 ?
    C2 C3 H3B . . 109.5 ?
    H3A C3 H3B . . 108.1 ?
    C19 C18 C17 . . 121.4(2) ?
    C19 C18 Cl2 . . 119.7(2) ?
    C17 C18 Cl2 . . 119.0(2) ?
    C7 N1 C1 . . 117.3(2) ?
    C13 C12 C11 . . 119.4(3) ?
    C13 C12 H12 . . 120.3 ?
    C11 C12 H12 . . 120.3 ?
    C9 C8 C13 . . 119.0(2) ?
    C9 C8 C7 . . 119.4(2) ?
    C13 C8 C7 . . 121.5(2) ?
    C11 C10 C9 . . 118.6(2) ?
    C11 C10 H10 . . 120.7 ?
    C9 C10 H10 . . 120.7 ?
    N1 C7 C8 . . 122.9(2) ?
    N1 C7 H7 . . 118.5 ?
    C8 C7 H7 . . 118.5 ?
    N2 C14 C15 . . 123.1(3) ?
    N2 C14 H14 . . 118.4 ?
    C15 C14 H14 . . 118.4 ?
    C10 C11 C12 . . 121.6(2) ?
    C10 C11 Cl1 . . 119.3(2) ?
    C12 C11 Cl1 . . 119.0(2) ?
    N1 C1 C6 . . 108.2(2) ?
    N1 C1 C2 . . 109.9(2) ?
    C6 C1 C2 . . 110.2(2) ?
    N1 C1 H1 . . 109.5 ?
    C6 C1 H1 . . 109.5 ?
    C2 C1 H1 . . 109.5 ?
    C20 C15 C16 . . 118.7(2) ?
    C20 C15 C14 . . 120.4(3) ?
    C16 C15 C14 . . 120.9(2) ?
    C3 C2 C1 . . 110.3(2) ?
    C3 C2 H2A . . 109.6 ?
    C1 C2 H2A . . 109.6 ?
    C3 C2 H2B . . 109.6 ?
    C1 C2 H2B . . 109.6 ?
    H2A C2 H2B . . 108.1 ?
    C18 C17 C16 . . 119.5(3) ?
    C18 C17 H17 . . 120.3 ?
    C16 C17 H17 . . 120.3 ?
    C12 C13 C8 . . 120.3(2) ?
    C12 C13 H13 . . 119.9 ?
    C8 C13 H13 . . 119.9 ?
    C3 C4 C5 . . 111.0(2) ?
    C3 C4 H4A . . 109.4 ?
    C5 C4 H4A . . 109.4 ?
    C3 C4 H4B . . 109.4 ?
    C5 C4 H4B . . 109.4 ?
    H4A C4 H4B . . 108.0 ?
    C6 C5 C4 . . 111.6(2) ?
    C6 C5 H5A . . 109.3 ?
    C4 C5 H5A . . 109.3 ?
    C6 C5 H5B . . 109.3 ?
    C4 C5 H5B . . 109.3 ?
    H5A C5 H5B . . 108.0 ?
    N2 C6 C5 . . 109.0(2) ?
    N2 C6 C1 . . 109.3(2) ?
    C5 C6 C1 . . 110.9(2) ?
    N2 C6 H6 . . 109.2 ?
    C5 C6 H6 . . 109.2 ?
    C1 C6 H6 . . 109.2 ?
    C18 C19 C20 . . 118.6(3) ?
    C18 C19 H19 . . 120.7 ?
    C20 C19 H19 . . 120.7 ?
    C17 C16 C15 . . 120.4(3) ?
    C17 C16 H16 . . 119.8 ?
    C15 C16 H16 . . 119.8 ?
    C15 C20 C19 . . 121.5(3) ?
    C15 C20 H20 . . 119.3 ?
    C19 C20 H20 . . 119.3 ?
loop_
    _geom_torsion_atom_site_label_1
    _geom_torsion_atom_site_label_2
    _geom_torsion_atom_site_label_3
    _geom_torsion_atom_site_label_4
    _geom_torsion_site_symmetry_1
    _geom_torsion_site_symmetry_2
    _geom_torsion_site_symmetry_3
    _geom_torsion_site_symmetry_4
    _geom_torsion
    _geom_torsion_publ_flag
    C10 C9 C8 C13 . . . . 1.3(4) ?
    C10 C9 C8 C7 . . . . -175.4(2) ?
    C8 C9 C10 C11 . . . . -0.7(4) ?
    C1 N1 C7 C8 . . . . -174.9(2) ?
    C9 C8 C7 N1 . . . . -178.8(2) ?
    C13 C8 C7 N1 . . . . 4.6(4) ?
    C6 N2 C14 C15 . . . . -178.9(2) ?
    C9 C10 C11 C12 . . . . -0.2(4) ?
    C9 C10 C11 Cl1 . . . . 177.6(2) ?
    C13 C12 C11 C10 . . . . 0.5(4) ?
    C13 C12 C11 Cl1 . . . . -177.32(19) ?
    C7 N1 C1 C6 . . . . 138.6(2) ?
    C7 N1 C1 C2 . . . . -101.0(3) ?
    N2 C14 C15 C20 . . . . -177.8(3) ?
    N2 C14 C15 C16 . . . . 2.7(4) ?
    C4 C3 C2 C1 . . . . 58.1(3) ?
    N1 C1 C2 C3 . . . . -176.9(2) ?
    C6 C1 C2 C3 . . . . -57.8(3) ?
    C19 C18 C17 C16 . . . . 0.2(4) ?
    Cl2 C18 C17 C16 . . . . 179.7(2) ?
    C11 C12 C13 C8 . . . . 0.1(4) ?
    C9 C8 C13 C12 . . . . -1.0(4) ?
    C7 C8 C13 C12 . . . . 175.6(2) ?
    C2 C3 C4 C5 . . . . -56.8(3) ?
    C3 C4 C5 C6 . . . . 55.3(3) ?
    C14 N2 C6 C5 . . . . -127.0(3) ?
    C14 N2 C6 C1 . . . . 111.7(3) ?
    C4 C5 C6 N2 . . . . -175.6(2) ?
    C4 C5 C6 C1 . . . . -55.2(3) ?
    N1 C1 C6 N2 . . . . -63.4(3) ?
    C2 C1 C6 N2 . . . . 176.4(2) ?
    N1 C1 C6 C5 . . . . 176.4(2) ?
    C2 C1 C6 C5 . . . . 56.2(3) ?
    C17 C18 C19 C20 . . . . 0.0(4) ?
    Cl2 C18 C19 C20 . . . . -179.5(2) ?
    C18 C17 C16 C15 . . . . -0.1(4) ?
    C20 C15 C16 C17 . . . . -0.2(4) ?
    C14 C15 C16 C17 . . . . 179.3(3) ?
    C16 C15 C20 C19 . . . . 0.4(4) ?
    C14 C15 C20 C19 . . . . -179.1(3) ?
    C18 C19 C20 C15 . . . . -0.3(4) ?
loop_
    _geom_hbond_atom_site_label_D
    _geom_hbond_atom_site_label_H
    _geom_hbond_atom_site_label_A
    _geom_hbond_site_symmetry_A
    _geom_hbond_distance_DH
    _geom_hbond_distance_HA
    _geom_hbond_distance_DA
    _geom_hbond_angle_DHA
    _geom_hbond_publ_flag
    C3 H3A Cl1 2_574 0.97 2.81 3.525(3) 130.8 yes
data_global
_journal_date_recd_electronic     2012-01-02
_journal_date_accepted     2012-01-07
_journal_name_full     'Acta Crystallographica, Section E'
_journal_year     2012
_journal_volume     68
_journal_issue      2
_journal_page_first     o407
_journal_page_last     o408
_journal_paper_category     QO
_journal_paper_doi     10.1107/S1600536812000724
_journal_coeditor_code     BT5777
_publ_contact_author_name     'Khosrow Jadidi'
_publ_contact_author_address
;
Department of Chemistry, Shahid Beheshti University, G. C.,
Evin, Tehran 1983963113, Iran
;
_publ_contact_author_email     'k-jadidi@sbu.ac.ir'
_publ_contact_author_fax     '+98-21-22431663'
_publ_contact_author_phone     '+98-21-22403041'
_publ_section_title
;\
(1<i>R</i>,2<i>R</i>,<i>E</i>,<i>E</i>)-<i>N</i>,<i>N</i>'-Bis(4-\
chlorobenzylidene)cyclohexane-1,2-diamine
;
loop_
    _publ_author_name
    _publ_author_footnote
    _publ_author_address
    'Arvinnezhad, Hamid' ?
;
Department of Chemistry, Shahid Beheshti University, G. C.,
Evin, Tehran 1983963113, Iran
;
    'Jadidi, Khosrow' .
;
Department of Chemistry, Shahid Beheshti University, G. C.,
Evin, Tehran 1983963113, Iran
;
    'Notash, Behrouz' .
;
Department of Chemistry, Shahid Beheshti University, G. C.,
Evin, Tehran 1983963113, Iran
;
