# Supplementary material for: (1R,2R,E,E)-N,N′-Bis(4-chloro­benzyl­idene)cyclo­hexane-1,2-diamine
Source: Acta Crystallogr Sect E Struct Rep Online. 2012 Jan 14;68(Pt 2):o407–8. doi: 10.1107/S1600536812000724 (PMC3275080; doi:10.1107/S1600536812000724)
Supplement: Supplementary file 2 [file e-68-0o407-Isup2.hkl]

# 
# h,k,l, Fc-squared, Fo-squared, sigma(Fo-squared) and status flag 
# 
data_I
_shelx_title ' KHC180H in P2(1)2(1)2(1)' 
_shelx_refln_list_code          4 
_shelx_F_calc_maximum      148.47 
_exptl_crystal_F_000       826.00 
_reflns_d_resolution_high  0.7286 
 
loop_ 
 _symmetry_equiv_pos_as_xyz 
 'x, y, z' 
 '-x+1/2, -y, z+1/2' 
 '-x, y+1/2, -z+1/2' 
 'x+1/2, -y+1/2, -z' 
 
_cell_length_a     5.5058 
_cell_length_b    15.7335 
_cell_length_c    21.3016 
_cell_angle_alpha  90.000 
_cell_angle_beta   90.000 
_cell_angle_gamma  90.000 
 
_shelx_F_squared_multiplier     1.000 
 
loop_ 
 _refln_index_h 
 _refln_index_k 
 _refln_index_l 
 _refln_F_squared_calc 
 _refln_F_squared_meas 
 _refln_F_squared_sigma 
 _refln_observed_status 
   2   0   0     6690.90     7203.36     26.14 o 
   4   0   0      509.00      517.27     14.85 o 
   6   0   0      902.02     1001.22     17.10 o 
   1   1   0      103.33      125.61     10.04 o 
   2   1   0      797.88      862.94     13.43 o 
   3   1   0      717.06      724.68     13.01 o 
   4   1   0      156.05      174.29      8.06 o 
   5   1   0       90.61       95.46      7.74 o 
   6   1   0        4.40      -12.20     12.20 o 
   7   1   0      161.79      150.74     28.87 o 
   0   2   0     1588.27     1509.58     36.13 o 
   1   2   0      862.24      847.75     43.55 o 
   2   2   0        5.00        7.26      6.98 o 
   3   2   0      889.63      829.58     35.24 o 
   4   2   0      714.06      704.37     47.55 o 
   5   2   0      262.33      299.58     14.74 o 
   6   2   0      558.23      480.21     22.38 o 
   7   2   0        4.88       -3.91     24.80 o 
   1   3   0     1066.69      832.17     72.19 o 
   2   3   0      369.11      355.31      9.24 o 
   3   3   0      273.68      266.52      7.21 o 
   4   3   0      383.75      412.42      8.30 o 
   5   3   0       50.82       50.28      6.98 o 
   6   3   0       66.94       75.88      9.84 o 
   7   3   0        2.04       -8.39      8.69 o 
   0   4   0      284.00      246.78     17.92 o 
   1   4   0     1340.91     1216.67     30.38 o 
   2   4   0     1094.70     1011.79     24.38 o 
   3   4   0      375.43      360.58     12.81 o 
   4   4   0      933.64     1000.44     18.17 o 
   5   4   0      269.40      272.60      7.89 o 
   6   4   0        4.46        1.67     27.04 o 
   7   4   0       38.11       40.53     15.96 o 
   1   5   0      269.62      294.56     11.87 o 
   2   5   0       12.83       18.45     10.11 o 
   3   5   0      500.26      475.55      8.48 o 
   4   5   0      466.81      480.90      8.76 o 
   5   5   0        6.21       10.36      9.05 o 
   6   5   0       24.38       36.72     11.49 o 
   7   5   0       39.69       17.91     24.29 o 
   0   6   0     8360.29     7555.49     35.05 o 
   1   6   0      676.91      659.98     49.00 o 
   2   6   0      976.89      765.62     34.96 o 
   3   6   0     2011.32     2170.10     63.61 o 
   4   6   0       56.44       68.55      6.85 o 
   5   6   0        6.01       17.01      7.67 o 
   6   6   0      264.52      212.17     24.19 o 
   7   6   0        4.15       25.78     32.93 o 
   1   7   0      602.69      628.51     18.02 o 
   2   7   0       27.29       20.94      9.41 o 
   3   7   0       84.01       69.97      9.92 o 
   4   7   0       31.27       35.52      7.61 o 
   5   7   0      231.25      262.48     20.51 o 
   6   7   0        4.51       19.43      9.47 o 
   7   7   0       28.56       31.27     11.35 o 
   0   8   0      746.72      781.28     16.50 o 
   1   8   0      113.71      133.13     27.15 o 
   2   8   0       61.51       64.78      9.48 o 
   3   8   0       27.32       22.24      9.54 o 
   4   8   0       11.68       -1.70      7.44 o 
   5   8   0       38.84       37.49      7.93 o 
   6   8   0       13.36       29.34      7.20 o 
   7   8   0        0.81       -3.66     11.38 o 
   1   9   0       70.77       74.22      8.17 o 
   2   9   0        4.20       14.27      9.70 o 
   3   9   0        1.65       12.83      9.97 o 
   4   9   0       50.79       44.65      7.12 o 
   5   9   0        2.65        7.23      6.54 o 
   6   9   0        9.94       12.12      8.60 o 
   0  10   0      740.69      719.43     12.83 o 
   1  10   0      245.19      295.69      8.86 o 
   2  10   0      504.90      411.40     94.82 o 
   3  10   0       52.17       62.81     17.28 o 
   4  10   0      142.13      135.06     13.91 o 
   5  10   0        0.02       24.63      9.83 o 
   6  10   0       13.54       10.96      7.55 o 
   1  11   0      721.74      771.99     17.10 o 
   2  11   0       68.81       74.68     10.27 o 
   3  11   0      148.07      127.79      9.77 o 
   4  11   0       77.68       87.52      6.88 o 
   5  11   0      164.99      141.92     18.40 o 
   6  11   0        9.31        1.29     12.54 o 
   0  12   0      136.02      165.71     10.57 o 
   1  12   0      792.44      770.04     82.96 o 
   2  12   0       19.80       30.89     16.92 o 
   3  12   0        2.00       15.45      9.41 o 
   4  12   0       58.10       35.74     10.17 o 
   5  12   0       41.33       32.52     14.95 o 
   6  12   0       71.76       71.87     16.41 o 
   1  13   0      195.07      246.92     10.42 o 
   2  13   0       17.46       22.25      6.73 o 
   3  13   0        8.92       23.82      9.69 o 
   4  13   0      153.35      130.49     29.18 o 
   5  13   0       30.43       21.48     11.05 o 
   6  13   0        2.22        0.20     10.98 o 
   0  14   0      526.43      557.48     11.80 o 
   1  14   0      598.68      592.06     22.59 o 
   2  14   0      119.51      125.96     11.69 o 
   3  14   0      146.44      165.71     16.77 o 
   4  14   0      107.74      117.23     13.72 o 
   5  14   0       75.74       68.30      9.03 o 
   1  15   0      247.96      246.28      8.53 o 
   2  15   0       99.40      117.56     29.78 o 
   3  15   0       31.53       42.06      8.06 o 
   4  15   0      416.57      409.49     80.60 o 
   5  15   0        2.40        7.33     11.02 o 
   0  16   0       28.91       19.72     13.82 o 
   1  16   0       98.20      115.01      7.33 o 
   2  16   0       71.24       78.42      8.31 o 
   3  16   0       81.81       52.79     18.09 o 
   4  16   0      150.24      175.44     40.39 o 
   5  16   0       45.46       25.22     19.04 o 
   1  17   0       19.84       12.06      7.04 o 
   2  17   0       39.00       42.74      8.16 o 
   3  17   0       83.75       71.37     14.84 o 
   4  17   0        4.64       -9.14      9.14 o 
   0  18   0       45.34       48.99     14.23 o 
   1  18   0      121.38      129.20     16.77 o 
   2  18   0       31.18        0.69     16.36 o 
   3  18   0        0.52        0.51      8.65 o 
   4  18   0       45.09       52.19     11.43 o 
   1  19   0       38.37       28.39     19.01 o 
   2  19   0      144.07      113.67     21.25 o 
   3  19   0       13.58       22.37     46.24 o 
   0  20   0        5.35       -4.27     11.18 o 
   1  20   0       98.65      100.46     40.76 o 
   2  20   0       50.36       39.28     26.02 o 
   1  21   0       20.35       -4.27     21.34 o 
   1   0   1     6268.31     6400.21     79.44 o 
   2   0   1       92.87       98.61      8.49 o 
   3   0   1        7.90        9.96      6.92 o 
   4   0   1      267.41      283.60     10.06 o 
   5   0   1      335.84      360.32     30.00 o 
   6   0   1       61.58       70.38      9.85 o 
   7   0   1       12.33       28.97      8.69 o 
  -7   1   1        4.32       13.01      8.82 o 
  -6   1   1       34.15       26.00      9.77 o 
  -5   1   1       31.88       33.04      9.13 o 
  -4   1   1       52.82       55.92      9.34 o 
  -3   1   1       40.50       45.75      6.09 o 
  -2   1   1      260.87      281.18      6.65 o 
  -1   1   1     5794.11     6045.78    176.31 o 
   1   1   1     5816.26     6002.74    142.06 o 
   2   1   1      265.22      259.50     11.02 o 
   3   1   1       40.32       36.07      7.04 o 
   4   1   1       53.18       51.92      6.66 o 
   5   1   1       29.89       49.78      8.91 o 
   6   1   1       33.60       42.18     11.18 o 
   7   1   1        4.68        0.63      8.80 o 
  -7   2   1        8.08       15.08     20.23 o 
  -6   2   1       52.58       63.09      7.90 o 
  -5   2   1       69.79       88.72     12.50 o 
  -4   2   1      215.99      214.31     14.96 o 
  -3   2   1      326.91      341.44      7.98 o 
  -2   2   1       29.45       38.16      8.09 o 
  -1   2   1     9583.52     9040.15    922.78 o 
   0   2   1      407.38      383.12     12.20 o 
   1   2   1     9586.20     9088.32     51.14 o 
   2   2   1       29.48       39.33      7.07 o 
   3   2   1      323.04      338.94      7.08 o 
   4   2   1      220.17      231.90      7.90 o 
   5   2   1       71.05       88.85      6.51 o 
   6   2   1       50.75       13.32      9.92 o 
   7   2   1        8.70       24.20      8.50 o 
  -7   3   1       42.03       50.12      9.96 o 
  -6   3   1      206.43      218.37     10.35 o 
  -5   3   1      202.98      226.00     25.93 o 
  -4   3   1       69.75       77.91      7.94 o 
  -3   3   1      210.39      193.55      9.71 o 
  -2   3   1      702.66      742.51     12.61 o 
  -1   3   1    13761.47    12329.33   2035.38 o 
   0   3   1     5167.49     5117.41    142.52 o 
   1   3   1    13835.43    13913.02     60.52 o 
   2   3   1      692.79      609.50    105.44 o 
   3   3   1      212.70      178.17      9.87 o 
   4   3   1       73.34       99.64      8.49 o 
   5   3   1      194.75      203.63      7.05 o 
   6   3   1      205.59      189.37     26.84 o 
   7   3   1       42.15       46.49      8.80 o 
  -7   4   1       39.73       27.94     26.12 o 
  -6   4   1       35.60       23.70     11.59 o 
  -5   4   1      103.70      109.71      6.07 o 
  -4   4   1      331.77      325.80     19.09 o 
  -3   4   1      538.74      556.68     45.39 o 
  -2   4   1     2925.71     2446.23    222.63 o 
  -1   4   1     3006.63     2179.46    779.39 o 
   0   4   1     1066.44      993.26     15.46 o 
   1   4   1     3002.49     2845.15     28.86 o 
   2   4   1     2959.63     2993.06     18.31 o 
   3   4   1      554.71      556.73     23.99 o 
   4   4   1      340.83      340.00     39.96 o 
   5   4   1      110.33      107.12     19.41 o 
   6   4   1       33.91       46.54     10.47 o 
   7   4   1       38.71       51.50     25.51 o 
  -7   5   1       34.30       16.03      9.14 o 
  -6   5   1      219.15      215.94     62.83 o 
  -5   5   1      372.20      399.24      8.78 o 
  -4   5   1     1266.73     1329.24     13.55 o 
  -3   5   1      118.10       98.71     17.37 o 
  -2   5   1     1766.63     1708.69    120.28 o 
  -1   5   1       33.93       34.71     10.78 o 
   0   5   1    12005.06    12221.47     74.94 o 
   1   5   1       30.13       20.32      8.64 o 
   2   5   1     1725.28     1690.22     15.51 o 
   3   5   1      118.58       97.25      7.55 o 
   4   5   1     1283.72     1347.73     13.67 o 
   5   5   1      374.69      391.04      9.42 o 
   6   5   1      224.66      244.21     10.59 o 
   7   5   1       34.41       32.62     21.55 o 
  -7   6   1       53.87       38.12     11.50 o 
  -6   6   1        7.81       13.42      9.92 o 
  -5   6   1      201.15      210.32      7.18 o 
  -4   6   1       33.47       40.74      9.71 o 
  -3   6   1      330.26      313.20     10.13 o 
  -2   6   1      219.77      192.01     22.07 o 
  -1   6   1      480.66      435.70     20.77 o 
   0   6   1     1177.18     1121.79     13.08 o 
   1   6   1      494.88      500.67     12.02 o 
   2   6   1      217.15      233.50     19.73 o 
   3   6   1      327.64      307.59     11.08 o 
   4   6   1       36.74       35.35      7.71 o 
   5   6   1      211.18      222.71      8.02 o 
   6   6   1        6.83       30.42     10.22 o 
   7   6   1       53.92       38.84     11.27 o 
  -7   7   1        3.10       20.76     11.35 o 
  -6   7   1       21.71       42.24      8.37 o 
  -5   7   1      262.29      261.65      9.86 o 
  -4   7   1      260.48      266.59      8.23 o 
  -3   7   1     1476.67     1469.07     22.64 o 
  -2   7   1      622.46      499.71     71.26 o 
  -1   7   1      645.13      596.74     31.67 o 
   0   7   1     1421.77     1300.10     12.41 o 
   1   7   1      693.18      676.95     11.88 o 
   2   7   1      622.19      525.61     84.90 o 
   3   7   1     1468.95     1451.86     69.52 o 
   4   7   1      261.40      266.56     10.73 o 
   5   7   1      254.07      240.45     53.37 o 
   6   7   1       19.95       33.81      7.27 o 
   7   7   1        3.05        9.19      9.25 o 
  -7   8   1        5.32        4.75     11.64 o 
  -6   8   1       94.78       92.66     11.13 o 
  -5   8   1       12.02        8.31      6.77 o 
  -4   8   1      770.55      690.35     46.99 o 
  -3   8   1      165.32      179.67     10.28 o 
  -2   8   1      244.98      226.07     36.41 o 
  -1   8   1     1161.87     1151.98     41.30 o 
   0   8   1       61.27       65.24      8.08 o 
   1   8   1     1152.09     1113.79    142.04 o 
   2   8   1      235.54      221.53     10.28 o 
   3   8   1      163.14      120.88      8.24 o 
   4   8   1      753.96      714.94     31.02 o 
   5   8   1       11.55       16.89      7.66 o 
   6   8   1       93.21      101.59     15.20 o 
  -6   9   1       33.42       62.20     16.67 o 
  -5   9   1      145.52      143.70      8.13 o 
  -4   9   1      378.70      400.67     16.40 o 
  -3   9   1      351.06      365.74     11.00 o 
  -2   9   1      761.24      731.42     49.79 o 
  -1   9   1     3415.85     3279.83    107.57 o 
   0   9   1     5877.15     6184.17     46.55 o 
   1   9   1     3444.17     3198.17    354.31 o 
   2   9   1      761.79      769.77     11.73 o 
   3   9   1      372.37      400.11     10.99 o 
   4   9   1      367.63      353.40     22.36 o 
   5   9   1      137.60      133.29     19.91 o 
   6   9   1       34.42       43.71      7.54 o 
  -6  10   1       23.70       51.72      8.68 o 
  -5  10   1      140.40      144.96     13.56 o 
  -4  10   1      274.83      242.66     24.10 o 
  -3  10   1      331.17      339.37     10.56 o 
  -2  10   1      270.79      280.25     10.63 o 
  -1  10   1       77.41       67.98      8.13 o 
   0  10   1       31.08       64.23     13.11 o 
   1  10   1       78.46       79.88     14.23 o 
   2  10   1      277.17      304.53     11.69 o 
   3  10   1      330.59      356.22     10.71 o 
   4  10   1      277.07      255.42     27.13 o 
   5  10   1      132.18      128.48     17.59 o 
   6  10   1       24.41       34.67     10.76 o 
  -6  11   1      134.76      131.97     25.79 o 
  -5  11   1       80.18       87.64     14.57 o 
  -4  11   1      243.87      291.76     16.57 o 
  -3  11   1      112.24      129.05      9.92 o 
  -2  11   1      725.40      611.19     99.44 o 
  -1  11   1      102.05       92.63      8.98 o 
   0  11   1     2170.30     2141.77     41.66 o 
   1  11   1      101.13      117.53     10.28 o 
   2  11   1      712.81      580.91    116.13 o 
   3  11   1      113.98      121.05     23.89 o 
   4  11   1      244.55      262.98     15.47 o 
   5  11   1       81.27       72.38      7.22 o 
   6  11   1      139.81      135.78     28.76 o 
  -6  12   1       10.20       34.91      9.27 o 
  -5  12   1      121.35      124.22     21.66 o 
  -4  12   1       68.70       58.51      9.92 o 
  -3  12   1       36.29       43.82     11.49 o 
  -2  12   1       77.07       81.50      8.28 o 
  -1  12   1      402.38      428.60     11.14 o 
   0  12   1      370.48      387.11     24.51 o 
   1  12   1      394.88      467.77      9.42 o 
   2  12   1       80.50       65.95     24.90 o 
   3  12   1       38.52       47.22     16.47 o 
   4  12   1       73.09       73.08      7.21 o 
   5  12   1      119.62      121.58      8.60 o 
   6  12   1       11.12       15.03     28.86 o 
  -6  13   1        9.95       -3.46     15.86 o 
  -5  13   1       74.39       57.94     14.95 o 
  -4  13   1       37.36       39.29      9.77 o 
  -3  13   1      115.06      137.38     22.22 o 
  -2  13   1       35.02       29.42      7.97 o 
  -1  13   1      363.32      357.76     23.09 o 
   0  13   1       12.15       37.78      9.99 o 
   1  13   1      374.54      366.61     31.22 o 
   2  13   1       38.43       28.76      9.77 o 
   3  13   1      115.87      131.24     10.06 o 
   4  13   1       35.78       46.36      8.92 o 
   5  13   1       68.91       62.81      9.97 o 
   6  13   1       10.13       29.88     26.83 o 
  -5  14   1        8.41       26.63      7.54 o 
  -4  14   1       97.23      111.61     10.49 o 
  -3  14   1       42.91       44.26      6.15 o 
  -2  14   1       78.90       93.97      7.82 o 
  -1  14   1       19.25       19.06      7.82 o 
   0  14   1       27.80       53.01     20.12 o 
   1  14   1       19.72       38.70     12.81 o 
   2  14   1       80.63       62.06      7.93 o 
   3  14   1       42.79       48.25      9.98 o 
   4  14   1       99.97       96.38      7.71 o 
   5  14   1        7.94        7.84     10.66 o 
  -5  15   1       11.20       23.17      7.87 o 
  -4  15   1      111.83      117.54     23.28 o 
  -3  15   1      189.85      160.32     22.93 o 
  -2  15   1      164.18      167.33     10.27 o 
  -1  15   1      112.00      142.74     16.67 o 
   0  15   1       96.94      112.92      8.25 o 
   1  15   1      117.41      120.28      8.84 o 
   2  15   1      160.12      134.61     23.28 o 
   3  15   1      187.04      186.65     71.06 o 
   4  15   1      111.58      116.25     19.61 o 
   5  15   1       11.09       22.69      7.71 o 
  -5  16   1        9.89        4.45      8.74 o 
  -4  16   1      107.74      138.96     34.72 o 
  -3  16   1       37.53       48.81      8.57 o 
  -2  16   1       88.33       52.13      8.31 o 
  -1  16   1       91.33      102.60     27.75 o 
   0  16   1       12.97       23.48      7.86 o 
   1  16   1       92.04      100.64     19.42 o 
   2  16   1       88.35       66.29      9.35 o 
   3  16   1       38.17       27.88     10.06 o 
   4  16   1      108.05      100.47     21.51 o 
   5  16   1        9.75        4.97     11.50 o 
  -4  17   1      111.25      101.35     23.74 o 
  -3  17   1        5.01        6.08     32.93 o 
  -2  17   1      111.77      138.76     27.55 o 
  -1  17   1       42.42       52.49      8.50 o 
   0  17   1       66.44      101.77     24.39 o 
   1  17   1       39.86       45.43     23.78 o 
   2  17   1      113.15      145.73     29.78 o 
   3  17   1        5.60       -8.39      8.39 o 
   4  17   1      112.95       88.64     18.16 o 
  -4  18   1       26.27       -0.03     22.36 o 
  -3  18   1       19.20       23.69      9.14 o 
  -2  18   1       37.31       29.04      8.91 o 
  -1  18   1       10.19        5.51     33.34 o 
   0  18   1        0.06      -11.08     14.53 o 
   1  18   1       10.09        4.70      8.20 o 
   2  18   1       37.34       50.84      8.61 o 
   3  18   1       19.53       17.36      7.61 o 
   4  18   1       26.40        7.83      7.50 o 
  -3  19   1       37.92       14.20     25.92 o 
  -2  19   1       30.07       46.56     19.21 o 
  -1  19   1       11.95       49.88     27.14 o 
   0  19   1        1.19       -9.96      9.96 o 
   1  19   1       11.82       10.54      8.87 o 
   2  19   1       29.52       31.76     37.40 o 
   3  19   1       38.96       48.14     11.28 o 
  -2  20   1        6.46       24.94      8.95 o 
  -1  20   1        0.46        9.59      7.83 o 
   0  20   1        1.32       10.47      7.62 o 
   1  20   1        0.47       24.29     10.92 o 
   2  20   1        6.70       22.26     11.21 o 
  -1  21   1       20.29       31.26      9.21 o 
   0  21   1        6.95        8.67     14.13 o 
   1  21   1       21.20       11.26      9.44 o 
   1   0   2     2752.40     2750.59    104.29 o 
   2   0   2     7138.82     7328.93     25.23 o 
   3   0   2        4.03       13.65      6.07 o 
   4   0   2     1483.01     1534.82     35.85 o 
   5   0   2     1211.74     1293.73     11.88 o 
   6   0   2        6.91       21.68     12.20 o 
   7   0   2        9.82        7.01     10.64 o 
  -7   1   2       29.74       25.52     10.63 o 
  -6   1   2      158.71      180.90     10.06 o 
  -5   1   2      415.58      395.97     35.60 o 
  -4   1   2      352.16      369.81     18.82 o 
  -3   1   2      343.20      345.66      9.12 o 
  -2   1   2     4116.69     4297.12     36.11 o 
  -1   1   2     1063.92     1046.58     25.93 o 
   0   1   2      416.18      414.97     10.51 o 
   1   1   2     1100.74     1061.07     28.68 o 
   2   1   2     4159.49     4395.70     50.54 o 
   3   1   2      355.19      353.36      9.48 o 
   4   1   2      359.79      394.98     12.72 o 
   5   1   2      420.78      411.83     23.75 o 
   6   1   2      153.88      147.75     11.28 o 
   7   1   2       26.41       28.62      9.86 o 
  -7   2   2       23.11       22.96     13.92 o 
  -6   2   2        4.37       20.47     10.67 o 
  -5   2   2      431.95      448.05     10.07 o 
  -4   2   2      244.96      230.27      9.78 o 
  -3   2   2     3146.91     3351.63     29.10 o 
  -2   2   2     1673.71     1648.49     45.00 o 
  -1   2   2    13123.58    13103.23    499.38 o 
   0   2   2      218.07      208.85     12.12 o 
   1   2   2    12882.69    12419.95    952.80 o 
   2   2   2     1672.16     1674.52     24.34 o 
   3   2   2     3151.66     3325.86     51.11 o 
   4   2   2      243.54      245.70      7.20 o 
   5   2   2      446.52      486.86      8.37 o 
   6   2   2        5.46       -4.41      9.70 o 
   7   2   2       21.98       -2.60      8.76 o 
  -7   3   2        0.24        9.38      8.39 o 
  -6   3   2      144.04      151.64     10.13 o 
  -5   3   2      337.88      356.24      9.66 o 
  -4   3   2      598.39      607.29     11.70 o 
  -3   3   2       55.91       59.49      5.76 o 
  -2   3   2       78.60      104.36      9.99 o 
  -1   3   2     1776.07     1585.69     18.76 o 
   0   3   2    22043.51    23274.26     77.74 o 
   1   3   2     1782.95     1632.43     22.78 o 
   2   3   2       78.93      109.46      8.34 o 
   3   3   2       47.35       44.35      7.31 o 
   4   3   2      603.21      563.52     20.63 o 
   5   3   2      328.69      353.98      8.29 o 
   6   3   2      146.23      148.73     10.20 o 
   7   3   2        0.21        7.11      8.74 o 
  -7   4   2       17.31       -3.96     10.92 o 
  -6   4   2      143.10      146.16     31.61 o 
  -5   4   2      258.21      265.08     12.51 o 
  -4   4   2      733.55      742.29     21.95 o 
  -3   4   2      996.30     1084.67     27.05 o 
  -2   4   2     2456.81     2261.73    127.78 o 
  -1   4   2     1734.37     1573.33     33.50 o 
   0   4   2    18706.93    19098.29    458.43 o 
   1   4   2     1663.00     1402.83     19.46 o 
   2   4   2     2470.73     2394.98    367.15 o 
   3   4   2     1013.41     1057.83     25.79 o 
   4   4   2      723.21      702.65     26.42 o 
   5   4   2      244.60      225.30     32.02 o 
   6   4   2      137.50      153.63      8.21 o 
   7   4   2       16.92       26.61     11.06 o 
  -7   5   2       39.98       32.96      9.03 o 
  -6   5   2       92.70       78.26      8.31 o 
  -5   5   2      468.44      431.67     28.48 o 
  -4   5   2       71.63       67.93      8.95 o 
  -3   5   2      110.57      100.28     15.86 o 
  -2   5   2     1151.02     1148.39     15.10 o 
  -1   5   2      192.06      179.44     26.95 o 
   0   5   2     4593.40     4480.08    107.36 o 
   1   5   2      183.55      190.40     16.07 o 
   2   5   2     1153.64     1233.76     45.80 o 
   3   5   2      114.52      122.18      9.34 o 
   4   5   2       66.04       72.16      6.78 o 
   5   5   2      463.79      485.99     23.16 o 
   6   5   2       88.83       93.84      6.83 o 
   7   5   2       40.45       28.11      9.18 o 
  -7   6   2       23.22       31.57     22.06 o 
  -6   6   2       31.66       44.10     13.82 o 
  -5   6   2       69.55       75.88      7.86 o 
  -4   6   2      478.30      438.02     43.35 o 
  -3   6   2      261.10      234.40     47.19 o 
  -2   6   2     1135.02     1114.50     37.32 o 
  -1   6   2     1366.42     1300.59     99.55 o 
   0   6   2      285.35      270.96      8.40 o 
   1   6   2     1337.67     1318.02     19.20 o 
   2   6   2     1107.96     1090.51     16.92 o 
   3   6   2      269.85      323.73      9.92 o 
   4   6   2      481.45      463.81     33.58 o 
   5   6   2       69.30       85.69      6.93 o 
   6   6   2       32.23       34.53      8.87 o 
   7   6   2       24.21       15.36      9.40 o 
  -7   7   2       54.59       54.84     11.57 o 
  -6   7   2        0.32        5.73     10.67 o 
  -5   7   2        4.58       -1.18      6.53 o 
  -4   7   2      853.81      825.05     89.66 o 
  -3   7   2      280.78      237.42     39.36 o 
  -2   7   2       61.01       56.93      7.90 o 
  -1   7   2      279.91      286.91      9.00 o 
   0   7   2     1098.08     1196.82     40.61 o 
   1   7   2      273.06      255.97      8.99 o 
   2   7   2       66.13       79.29     13.01 o 
   3   7   2      285.65      285.80      9.98 o 
   4   7   2      845.46      906.20     30.87 o 
   5   7   2        3.79       16.83      7.20 o 
   6   7   2        0.27       -3.10      8.16 o 
   7   7   2       56.90       57.51     10.98 o 
  -6   8   2       77.07       92.08      8.52 o 
  -5   8   2       63.01       68.74      7.90 o 
  -4   8   2      151.97      165.49      7.86 o 
  -3   8   2      401.58      338.26     51.88 o 
  -2   8   2       26.32       27.58      8.00 o 
  -1   8   2      562.84      536.69      8.68 o 
   0   8   2       95.33       98.18      8.24 o 
   1   8   2      543.80      451.74     11.60 o 
   2   8   2       26.53       52.37     15.25 o 
   3   8   2      412.94      385.40     51.47 o 
   4   8   2      154.04      148.86      9.76 o 
   5   8   2       63.97       79.86      6.95 o 
   6   8   2       77.25       70.16     13.66 o 
  -6   9   2        8.45       13.36      7.43 o 
  -5   9   2       19.81       33.45      7.86 o 
  -4   9   2      162.50      152.58     29.69 o 
  -3   9   2      147.75      155.92     10.42 o 
  -2   9   2      167.07      167.20     10.35 o 
  -1   9   2      326.68      339.64     17.62 o 
   0   9   2      303.25      323.69      8.98 o 
   1   9   2      326.21      286.85     10.99 o 
   2   9   2      168.67      162.44     10.88 o 
   3   9   2      150.46      151.51     26.74 o 
   4   9   2      163.52      141.13      9.42 o 
   5   9   2       18.61       21.64      7.74 o 
   6   9   2        8.75        9.12      9.66 o 
  -6  10   2        2.81       13.49      8.76 o 
  -5  10   2        5.50       24.33      7.98 o 
  -4  10   2        0.58       -9.26      9.26 o 
  -3  10   2       85.66       79.41      9.56 o 
  -2  10   2      129.67      131.47      8.27 o 
  -1  10   2      222.31      225.02      7.42 o 
   0  10   2      223.51      284.70      8.80 o 
   1  10   2      222.80      221.07     15.05 o 
   2  10   2      129.81      145.51     10.64 o 
   3  10   2       87.22       93.13     10.19 o 
   4  10   2        0.65       -3.85     13.31 o 
   5  10   2        6.08        9.11     10.47 o 
   6  10   2        2.88       17.75     10.56 o 
  -6  11   2       20.85       26.76      7.77 o 
  -5  11   2       31.75       25.53      7.24 o 
  -4  11   2       23.69       25.22      9.85 o 
  -3  11   2      222.48      209.29     10.06 o 
  -2  11   2       59.98       68.09      8.41 o 
  -1  11   2      451.46      453.01     13.55 o 
   0  11   2        9.99       16.99     13.01 o 
   1  11   2      447.91      436.18     21.06 o 
   2  11   2       58.54       74.53     10.06 o 
   3  11   2      215.79      210.59     10.13 o 
   4  11   2       23.98       14.19     18.50 o 
   5  11   2       33.87       25.99      7.93 o 
   6  11   2       20.14       -2.72     11.79 o 
  -6  12   2       90.77       87.73     20.00 o 
  -5  12   2       27.11       37.48      8.37 o 
  -4  12   2       13.74       33.71     10.68 o 
  -3  12   2      186.03      196.04      9.15 o 
  -2  12   2      207.08      202.90      8.64 o 
  -1  12   2       53.21       56.64     11.19 o 
   0  12   2      329.30      328.49      9.17 o 
   1  12   2       53.17       53.12     12.10 o 
   2  12   2      215.37      241.58     14.64 o 
   3  12   2      184.92      198.04     27.04 o 
   4  12   2       12.56       22.73     13.92 o 
   5  12   2       26.53       26.27      7.93 o 
   6  12   2       92.00       97.00      9.53 o 
  -5  13   2       41.31       61.05     16.71 o 
  -4  13   2       39.49       39.15      8.34 o 
  -3  13   2       17.89       35.24     11.82 o 
  -2  13   2      164.25      177.64     17.70 o 
  -1  13   2      164.50      178.51     16.47 o 
   0  13   2      243.76      276.97     10.42 o 
   1  13   2      162.94      173.50     10.42 o 
   2  13   2      169.21      134.40      9.96 o 
   3  13   2       16.19       21.19      9.70 o 
   4  13   2       41.80       58.83      9.55 o 
   5  13   2       41.89       23.05     13.11 o 
   6  13   2       23.31      -16.26     16.26 o 
  -5  14   2        5.19       15.00      8.64 o 
  -4  14   2      105.94       99.14     10.52 o 
  -3  14   2       90.51      105.81     18.90 o 
  -2  14   2       37.13       35.23     11.99 o 
  -1  14   2      350.93      356.50     10.71 o 
   0  14   2       42.24       63.99      9.63 o 
   1  14   2      338.21      347.41      8.89 o 
   2  14   2       38.76       59.37      9.63 o 
   3  14   2       83.22      100.37      9.84 o 
   4  14   2      107.52      102.05     23.96 o 
   5  14   2        5.80       10.18     10.63 o 
  -5  15   2       34.08       29.47      7.15 o 
  -4  15   2       94.05      104.73     22.94 o 
  -3  15   2       96.64       95.12      8.06 o 
  -2  15   2      380.53      381.74     32.03 o 
  -1  15   2      252.37      250.42     18.40 o 
   0  15   2       29.55       60.87      9.77 o 
   1  15   2      248.32      255.72     10.35 o 
   2  15   2      379.99      358.04     42.71 o 
   3  15   2       98.35       92.87     33.65 o 
   4  15   2       97.94      127.71     15.10 o 
   5  15   2       33.43       18.39      8.95 o 
  -5  16   2        2.17        4.87      6.61 o 
  -4  16   2       40.53       48.43      7.70 o 
  -3  16   2       23.78       30.92      7.28 o 
  -2  16   2      110.02      106.43      9.96 o 
  -1  16   2        7.34        4.13      8.33 o 
   0  16   2      354.26      378.69     28.47 o 
   1  16   2        6.38       -8.00      8.00 o 
   2  16   2      105.85      135.31     15.25 o 
   3  16   2       22.13       36.72     10.35 o 
   4  16   2       40.13       41.14     14.94 o 
   5  16   2        2.27        8.89      8.14 o 
  -4  17   2       88.46       77.58     36.34 o 
  -3  17   2       64.86       53.82     19.82 o 
  -2  17   2       49.35       52.38      8.34 o 
  -1  17   2       14.07       35.93      7.97 o 
   0  17   2      107.85      139.49     10.47 o 
   1  17   2       13.09       30.49      7.11 o 
   2  17   2       46.91       10.90      7.26 o 
   3  17   2       66.23       29.18     17.28 o 
   4  17   2       90.27       75.40     26.45 o 
  -4  18   2       22.78       37.15      9.51 o 
  -3  18   2      186.17      192.54     65.67 o 
  -2  18   2       10.69       16.90     10.42 o 
  -1  18   2       24.06       28.89     10.13 o 
   0  18   2       45.67       48.32      8.50 o 
   1  18   2       24.59       36.81     19.01 o 
   2  18   2       10.75        6.34     15.96 o 
   3  18   2      187.36      158.72     66.18 o 
   4  18   2       24.26       18.29      9.92 o 
  -3  19   2       14.71        4.50     10.37 o 
  -2  19   2       11.76      -10.92     10.92 o 
  -1  19   2       34.33       39.76     10.49 o 
   0  19   2        0.15       11.13      8.50 o 
   1  19   2       32.32       20.81     14.43 o 
   2  19   2       12.54       10.77      7.33 o 
   3  19   2       14.34        7.50     11.21 o 
  -2  20   2        5.67       45.71     29.68 o 
  -1  20   2      172.57      140.86     54.69 o 
   0  20   2       13.51        9.96      7.76 o 
   1  20   2      170.32      142.47     28.36 o 
   2  20   2        6.33       18.46     11.35 o 
  -1  21   2        2.67       23.60      9.48 o 
   0  21   2        1.80        1.85     19.51 o 
   1  21   2        2.77        7.42     11.50 o 
   1   0   3     9776.28    10042.36    554.74 o 
   2   0   3      382.91      370.94      9.01 o 
   3   0   3      182.95      202.92      7.49 o 
   4   0   3      146.18      144.74      8.57 o 
   5   0   3      180.36      201.65     16.06 o 
   6   0   3       66.93       33.70     22.16 o 
   7   0   3        5.36       11.81     18.19 o 
  -7   1   3       13.56       -9.09     24.09 o 
  -6   1   3       23.58       49.96     16.57 o 
  -5   1   3       49.29       55.78      8.84 o 
  -4   1   3       74.33       76.34      7.62 o 
  -3   1   3      922.16     1034.79     14.93 o 
  -2   1   3      807.12      838.06     12.95 o 
  -1   1   3     1168.43     1191.15     16.61 o 
   0   1   3     1720.71     1735.45     19.21 o 
   1   1   3     1168.03     1145.79     30.94 o 
   2   1   3      805.03      887.98     13.46 o 
   3   1   3      918.20     1044.17      8.83 o 
   4   1   3       76.39       94.35      7.66 o 
   5   1   3       50.48       63.61      8.20 o 
   6   1   3       25.38       41.62      7.86 o 
   7   1   3       13.46       19.84      8.80 o 
  -7   2   3       35.97       35.91     11.59 o 
  -6   2   3       30.05        5.71     11.28 o 
  -5   2   3      869.28      913.58     11.37 o 
  -4   2   3        2.36        2.74      6.53 o 
  -3   2   3       56.67       58.90      8.47 o 
  -2   2   3      876.22      951.22     25.55 o 
  -1   2   3     6832.42     7327.43    255.01 o 
   0   2   3     3758.47     3769.04    163.96 o 
   1   2   3     6775.49     7022.35   1032.58 o 
   2   2   3      867.05      929.54     32.22 o 
   3   2   3       51.31       54.52      7.39 o 
   4   2   3        2.20        3.43      5.24 o 
   5   2   3      870.15      926.16     35.29 o 
   6   2   3       32.04       36.38      8.01 o 
   7   2   3       35.45       15.50     13.52 o 
  -7   3   3       21.52       36.60     10.85 o 
  -6   3   3      146.43      166.84     14.33 o 
  -5   3   3      634.37      713.60     10.65 o 
  -4   3   3      471.93      500.90     10.78 o 
  -3   3   3     1317.83     1462.88     36.61 o 
  -2   3   3       55.78       51.63     10.68 o 
  -1   3   3     6051.02     5447.45    561.01 o 
   0   3   3     3475.07     3654.12     71.55 o 
   1   3   3     6172.04     5809.43    681.47 o 
   2   3   3       57.67       54.38      9.78 o 
   3   3   3     1325.90     1435.56     19.78 o 
   4   3   3      466.28      495.60     17.66 o 
   5   3   3      641.34      713.09     27.40 o 
   6   3   3      149.63      134.32      8.27 o 
   7   3   3       20.08        9.13      8.84 o 
  -7   4   3        0.94       20.51     10.70 o 
  -6   4   3       17.59       42.18     13.42 o 
  -5   4   3      132.70      150.75      8.04 o 
  -4   4   3       71.78       85.19      7.62 o 
  -3   4   3      337.29      348.02     10.36 o 
  -2   4   3        6.18       12.81      7.74 o 
  -1   4   3      944.19      777.15    117.27 o 
   0   4   3      703.17      653.30     22.54 o 
   1   4   3      931.48      870.45     16.03 o 
   2   4   3        3.36        4.69      5.87 o 
   3   4   3      351.61      350.72     12.31 o 
   4   4   3       63.91       69.88      7.58 o 
   5   4   3      136.90      138.35     21.64 o 
   6   4   3       19.30       27.48      8.28 o 
   7   4   3        0.63        1.44     33.74 o 
  -7   5   3       22.54        7.11     13.62 o 
  -6   5   3        2.52        3.17     16.06 o 
  -5   5   3      133.68      160.60      9.63 o 
  -4   5   3      106.54      108.86      6.91 o 
  -3   5   3      609.49      608.78     11.41 o 
  -2   5   3     1518.28     1376.05     37.16 o 
  -1   5   3     2193.41     2070.35     13.19 o 
   0   5   3     2614.65     2593.23     66.29 o 
   1   5   3     2177.03     2076.31     22.55 o 
   2   5   3     1501.40     1517.99     69.53 o 
   3   5   3      612.22      630.69     11.70 o 
   4   5   3       99.97      100.80      9.41 o 
   5   5   3      130.98      137.52     16.94 o 
   6   5   3        2.18       10.19     11.35 o 
   7   5   3       21.22       20.54     11.06 o 
  -7   6   3       26.80       25.63     11.14 o 
  -6   6   3      124.34      105.04     24.90 o 
  -5   6   3      152.44      156.99      7.93 o 
  -4   6   3      217.07      222.77     17.23 o 
  -3   6   3      136.21      133.10     18.30 o 
  -2   6   3     1580.57     1490.42     14.51 o 
  -1   6   3      244.29      252.68      9.59 o 
   0   6   3      879.74      780.37     15.91 o 
   1   6   3      260.18      287.88     15.26 o 
   2   6   3     1558.09     1503.71     12.78 o 
   3   6   3      137.30      129.77     15.76 o 
   4   6   3      223.17      227.62     16.68 o 
   5   6   3      152.21      145.49     21.06 o 
   6   6   3      122.32      106.70      7.33 o 
   7   6   3       24.87       19.38      8.98 o 
  -7   7   3        3.47       31.30     15.55 o 
  -6   7   3       37.23       38.75      9.98 o 
  -5   7   3       55.97       92.32      7.69 o 
  -4   7   3       72.78       66.28      8.16 o 
  -3   7   3      215.30      197.58     18.20 o 
  -2   7   3      537.04      464.06     41.93 o 
  -1   7   3     4511.45     4549.96     42.07 o 
   0   7   3     3051.76     2975.42     74.33 o 
   1   7   3     4505.74     4305.81     23.69 o 
   2   7   3      514.36      514.96     14.86 o 
   3   7   3      225.17      262.50      8.27 o 
   4   7   3       71.29       66.10      8.98 o 
   5   7   3       59.76       70.13      8.04 o 
   6   7   3       39.76       36.83      8.38 o 
   7   7   3        3.10       28.66     21.24 o 
  -6   8   3      141.05      105.00     23.58 o 
  -5   8   3      127.80      149.83     10.69 o 
  -4   8   3      367.58      374.36     10.34 o 
  -3   8   3       81.10       74.87      8.25 o 
  -2   8   3      158.23      160.65     10.64 o 
  -1   8   3     2670.66     2485.54    182.01 o 
   0   8   3        8.27       18.99     12.62 o 
   1   8   3     2676.06     2375.32     18.02 o 
   2   8   3      165.10      147.84     13.83 o 
   3   8   3       70.47       67.57      7.74 o 
   4   8   3      360.23      384.82     32.14 o 
   5   8   3      128.13      130.42     35.38 o 
   6   8   3      139.97      158.47     41.58 o 
  -6   9   3       90.07       84.16     33.65 o 
  -5   9   3      284.55      296.22     28.63 o 
  -4   9   3      461.82      473.68     33.16 o 
  -3   9   3      749.48      751.13     38.58 o 
  -2   9   3      623.44      660.20      9.94 o 
  -1   9   3      272.27      257.54     45.54 o 
   0   9   3      317.65      379.14      9.08 o 
   1   9   3      240.10      199.12     10.78 o 
   2   9   3      603.94      479.75     11.81 o 
   3   9   3      746.02      749.19     11.14 o 
   4   9   3      456.49      431.14     31.73 o 
   5   9   3      281.56      297.07     52.67 o 
   6   9   3       91.33       98.83     10.64 o 
  -6  10   3       40.16       32.70      6.92 o 
  -5  10   3       32.64       21.34      7.00 o 
  -4  10   3       14.30       37.07     16.47 o 
  -3  10   3       76.67       90.20     10.06 o 
  -2  10   3      448.76      396.97     16.02 o 
  -1  10   3      147.93      133.34      8.41 o 
   0  10   3      102.61       82.10      8.49 o 
   1  10   3      141.98      104.31     10.37 o 
   2  10   3      437.49      351.57     11.60 o 
   3  10   3       71.72       72.98      6.67 o 
   4  10   3       11.22       16.75      7.26 o 
   5  10   3       31.91       42.68     17.28 o 
   6  10   3       41.20       60.41     13.23 o 
  -6  11   3        3.65       22.85      7.97 o 
  -5  11   3       55.01       47.84      9.46 o 
  -4  11   3      313.02      325.37     60.50 o 
  -3  11   3       47.94       55.76     10.17 o 
  -2  11   3      650.69      674.84     36.71 o 
  -1  11   3      118.97      146.54      8.76 o 
   0  11   3     1119.00     1097.00     23.23 o 
   1  11   3      115.25      127.48     14.03 o 
   2  11   3      637.01      665.31     16.28 o 
   3  11   3       45.69       55.84      7.52 o 
   4  11   3      323.70      315.36     38.34 o 
   5  11   3       54.83       64.63     14.57 o 
   6  11   3        3.52        4.40     13.10 o 
  -6  12   3       15.38        8.10     11.64 o 
  -5  12   3      110.41      109.35     21.65 o 
  -4  12   3      415.68      382.77     37.63 o 
  -3  12   3     1205.26     1205.87     40.92 o 
  -2  12   3     1085.49     1064.89     92.54 o 
  -1  12   3      457.03      465.55     12.10 o 
   0  12   3      605.87      601.80     20.66 o 
   1  12   3      456.22      454.49     11.29 o 
   2  12   3     1089.10     1096.59     17.11 o 
   3  12   3     1202.11     1344.28     17.31 o 
   4  12   3      413.45      400.27     97.33 o 
   5  12   3      112.88      126.63     25.02 o 
   6  12   3       16.43       15.85      8.04 o 
  -5  13   3       43.77       45.86     14.39 o 
  -4  13   3       48.54       61.24     12.11 o 
  -3  13   3      466.32      497.45     31.71 o 
  -2  13   3      358.50      378.39      6.89 o 
  -1  13   3      658.45      672.83     20.73 o 
   0  13   3       97.13       84.91      7.31 o 
   1  13   3      644.22      651.91     11.15 o 
   2  13   3      353.60      368.14     14.44 o 
   3  13   3      472.79      505.91     15.26 o 
   4  13   3       51.47       56.03     30.90 o 
   5  13   3       42.64       33.51      8.63 o 
  -5  14   3       45.26       28.90     10.91 o 
  -4  14   3        5.30       20.67      8.21 o 
  -3  14   3       60.11       75.16     28.74 o 
  -2  14   3       60.88       62.13      6.92 o 
  -1  14   3      368.76      414.70     15.87 o 
   0  14   3        1.85      -13.01     27.24 o 
   1  14   3      367.45      367.74     15.97 o 
   2  14   3       63.08       56.49      9.70 o 
   3  14   3       66.40       68.92     14.03 o 
   4  14   3        4.64       -1.69      9.69 o 
   5  14   3       46.73       50.89     15.92 o 
  -5  15   3       47.61       41.70     19.69 o 
  -4  15   3        2.09        0.73      8.33 o 
  -3  15   3      104.89      117.50     15.67 o 
  -2  15   3       21.16       33.48      7.07 o 
  -1  15   3      264.17      265.41     17.39 o 
   0  15   3       11.00       34.94      9.63 o 
   1  15   3      257.59      272.12     26.54 o 
   2  15   3       23.70       28.36      9.63 o 
   3  15   3      105.72      136.01     14.03 o 
   4  15   3        1.46      -15.14     19.82 o 
   5  15   3       49.65       64.62      9.34 o 
  -5  16   3       49.33      -17.28     17.28 o 
  -4  16   3        2.55       24.36      8.61 o 
  -3  16   3       35.93       34.60      9.09 o 
  -2  16   3        7.91       28.90      9.76 o 
  -1  16   3       42.08       50.19      9.05 o 
   0  16   3      101.46      150.20     33.75 o 
   1  16   3       41.23       57.70      9.92 o 
   2  16   3        8.00       15.22      8.25 o 
   3  16   3       34.96       38.87     10.20 o 
   4  16   3        2.03        0.51     10.78 o 
  -4  17   3        1.92        0.65     14.27 o 
  -3  17   3       10.22        3.32     11.58 o 
  -2  17   3       40.60       43.32     13.01 o 
  -1  17   3       67.35       99.52     10.35 o 
   0  17   3        1.41        0.28      7.97 o 
   1  17   3       70.46       72.33      8.23 o 
   2  17   3       41.78       45.76     10.11 o 
   3  17   3       10.56        8.94      7.33 o 
   4  17   3        2.20        0.77     19.70 o 
  -4  18   3       13.27       23.59     10.20 o 
  -3  18   3       20.57       19.75     30.08 o 
  -2  18   3       19.31       43.92     15.75 o 
  -1  18   3       33.21       36.22     15.75 o 
   0  18   3       89.39       76.24     11.38 o 
   1  18   3       32.56       36.93      7.33 o 
   2  18   3       19.87       26.99     13.31 o 
   3  18   3       20.47       27.10     10.88 o 
   4  18   3       13.81       18.43     10.43 o 
  -3  19   3       64.91       74.18     47.16 o 
  -2  19   3        1.15        3.67     11.06 o 
  -1  19   3       10.74       20.68     31.51 o 
   0  19   3        7.73       19.03      8.82 o 
   1  19   3       11.09       -5.98      8.72 o 
   2  19   3        1.36       -3.46     17.68 o 
   3  19   3       65.13       60.57     41.78 o 
  -2  20   3        6.37        3.21     28.25 o 
  -1  20   3        6.99       25.77     10.85 o 
   0  20   3       15.83       36.11      8.23 o 
   1  20   3        7.06       22.29     19.41 o 
   2  20   3        6.75       25.83     38.42 o 
  -1  21   3       31.18       10.99     11.71 o 
   0  21   3        0.50      -10.07     10.16 o 
   1  21   3       31.44       10.13     12.30 o 
   0   0   4      573.23      495.27     16.68 o 
   1   0   4     2549.86     2469.82     87.07 o 
   2   0   4     5303.26     5545.64     21.03 o 
   3   0   4      813.25      784.00     11.99 o 
   4   0   4     1716.15     1750.50     91.19 o 
   5   0   4      782.25      847.53     30.95 o 
   6   0   4      287.73      280.09     14.03 o 
   7   0   4       90.73       67.89      9.06 o 
  -7   1   4       37.54       23.72     10.48 o 
  -6   1   4       43.51       67.46      9.96 o 
  -5   1   4      103.63      130.93      9.42 o 
  -4   1   4       42.59       41.75      5.88 o 
  -3   1   4      708.13      685.55     14.58 o 
  -2   1   4     1708.15     1751.73     13.29 o 
  -1   1   4     6336.58     6359.50    204.11 o 
   0   1   4       45.07       51.67      8.64 o 
   1   1   4     6237.97     5978.12     53.14 o 
   2   1   4     1626.24     1636.85     34.25 o 
   3   1   4      705.98      697.33     18.37 o 
   4   1   4       50.35       54.42      5.89 o 
   5   1   4      112.28       95.32      8.82 o 
   6   1   4       45.59       41.68     22.56 o 
   7   1   4       37.83       33.85     11.69 o 
  -7   2   4       25.96       36.70     27.54 o 
  -6   2   4      435.34      467.85     14.64 o 
  -5   2   4      187.54      202.41      9.70 o 
  -4   2   4       45.46       46.34     11.79 o 
  -3   2   4       58.38       66.17      6.46 o 
  -2   2   4      125.21      122.32     10.14 o 
  -1   2   4     9118.04     9710.94    273.50 o 
   0   2   4      527.45      516.28     12.98 o 
   1   2   4     9187.93     9350.06     62.22 o 
   2   2   4      132.53      136.18      7.69 o 
   3   2   4       65.40       66.21      9.56 o 
   4   2   4       41.01       28.99      6.63 o 
   5   2   4      176.23      209.21     13.03 o 
   6   2   4      425.13      388.97     27.98 o 
   7   2   4       25.25       -1.51      8.87 o 
  -7   3   4       90.41       59.59     11.28 o 
  -6   3   4      107.85      100.27      7.31 o 
  -5   3   4      657.55      663.31     20.65 o 
  -4   3   4       16.98       17.91      9.47 o 
  -3   3   4     2491.31     2631.44     20.86 o 
  -2   3   4     2314.89     2429.48    100.37 o 
  -1   3   4     8671.97     8889.74     91.18 o 
   0   3   4      558.01      627.54     17.76 o 
   1   3   4     8644.13     8368.53     56.63 o 
   2   3   4     2306.41     2397.16     99.88 o 
   3   3   4     2468.15     2534.07     89.79 o 
   4   3   4       14.53       16.50     15.55 o 
   5   3   4      667.97      664.78     25.91 o 
   6   3   4      108.72       97.74     15.37 o 
   7   3   4       88.87       54.28     10.99 o 
  -7   4   4       43.45       51.92     20.33 o 
  -6   4   4      140.67      115.47      8.46 o 
  -5   4   4       88.96       99.95      7.66 o 
  -4   4   4      141.21      176.76      8.01 o 
  -3   4   4      159.98      142.46     13.62 o 
  -2   4   4     3180.36     3286.59     19.77 o 
  -1   4   4     4023.28     3762.78    565.10 o 
   0   4   4       55.54       49.19     13.30 o 
   1   4   4     4003.30     4282.07    217.45 o 
   2   4   4     3218.51     3164.46    279.81 o 
   3   4   4      154.36      133.90     12.71 o 
   4   4   4      152.77      168.34      6.90 o 
   5   4   4       91.59       90.44      6.65 o 
   6   4   4      147.30      180.32     11.98 o 
   7   4   4       44.75       42.90     20.63 o 
  -7   5   4       29.59       31.77      8.87 o 
  -6   5   4      214.12      227.53     61.81 o 
  -5   5   4      142.87      135.94      9.49 o 
  -4   5   4      188.64      199.23      7.23 o 
  -3   5   4       91.48       92.43     10.70 o 
  -2   5   4      712.14      647.16     12.52 o 
  -1   5   4     2715.63     2538.65     82.80 o 
   0   5   4     1868.39     1899.90     81.72 o 
   1   5   4     2700.10     2597.15     23.20 o 
   2   5   4      714.07      668.22     57.06 o 
   3   5   4       91.82       95.61      8.54 o 
   4   5   4      203.71      231.13      9.63 o 
   5   5   4      140.86      160.89      9.42 o 
   6   5   4      210.91      205.89     18.61 o 
   7   5   4       28.25       33.85     13.21 o 
  -7   6   4        8.25        2.91     11.43 o 
  -6   6   4       32.31       19.54      8.29 o 
  -5   6   4       20.02       20.10     15.14 o 
  -4   6   4      156.79      176.01      8.05 o 
  -3   6   4      351.65      357.53     11.58 o 
  -2   6   4      738.12      681.51    130.35 o 
  -1   6   4     1144.56     1114.71     89.86 o 
   0   6   4       31.35       26.42     15.45 o 
   1   6   4     1146.44     1099.33     17.75 o 
   2   6   4      711.48      741.13     18.91 o 
   3   6   4      341.08      304.18      8.95 o 
   4   6   4      151.62      143.77      9.56 o 
   5   6   4       17.26       36.82      7.33 o 
   6   6   4       33.71       44.29      8.23 o 
   7   6   4        7.58       22.89     16.87 o 
  -7   7   4        2.56       18.07     11.28 o 
  -6   7   4       20.98       16.02     10.28 o 
  -5   7   4       67.57       78.35      6.78 o 
  -4   7   4       65.80       73.37      9.84 o 
  -3   7   4      281.57      256.39     19.93 o 
  -2   7   4      649.41      624.21     60.76 o 
  -1   7   4      725.71      743.29     19.26 o 
   0   7   4     1799.05     1855.67     49.37 o 
   1   7   4      742.48      705.26     12.83 o 
   2   7   4      630.02      586.63     31.51 o 
   3   7   4      275.62      264.10     19.68 o 
   4   7   4       70.37       86.02     10.12 o 
   5   7   4       67.97       79.68      7.78 o 
   6   7   4       21.00       38.24      9.92 o 
   7   7   4        2.28       -9.50      9.50 o 
  -6   8   4       58.99       55.17     20.84 o 
  -5   8   4       12.82       31.29      6.73 o 
  -4   8   4        4.13        8.89     15.45 o 
  -3   8   4       82.16       70.13      9.97 o 
  -2   8   4      156.09      177.76      6.95 o 
  -1   8   4        5.63        9.80     11.08 o 
   0   8   4      823.92      866.88      9.96 o 
   1   8   4        6.08        5.69      9.55 o 
   2   8   4      151.54      167.03      8.91 o 
   3   8   4       86.93       74.98      8.20 o 
   4   8   4        4.17        1.24      7.50 o 
   5   8   4       13.65       22.27      7.73 o 
   6   8   4       58.13       56.81      8.45 o 
  -6   9   4        4.15       10.79     20.53 o 
  -5   9   4      218.83      211.01     20.74 o 
  -4   9   4       48.10       45.22      7.85 o 
  -3   9   4      337.33      347.15     11.70 o 
  -2   9   4      128.31      118.58     12.61 o 
  -1   9   4      325.43      332.54     14.94 o 
   0   9   4       50.88       52.33      7.19 o 
   1   9   4      324.91      320.20     14.65 o 
   2   9   4      129.61      102.07     14.03 o 
   3   9   4      338.27      330.75     18.89 o 
   4   9   4       48.77       64.98     15.51 o 
   5   9   4      218.97      210.61     26.61 o 
   6   9   4        4.20       13.66      7.49 o 
  -6  10   4       11.06        0.80     36.49 o 
  -5  10   4       38.73       64.61      8.21 o 
  -4  10   4      208.66      228.38     27.55 o 
  -3  10   4       46.45       55.62      7.17 o 
  -2  10   4       24.23       45.28     10.77 o 
  -1  10   4       40.69       42.20      7.36 o 
   0  10   4       48.99       48.84     11.18 o 
   1  10   4       38.61       51.43     14.43 o 
   2  10   4       25.02        8.13     14.43 o 
   3  10   4       44.07       47.33      6.78 o 
   4  10   4      206.69      224.97      8.50 o 
   5  10   4       37.23       47.20      7.35 o 
   6  10   4       10.46       25.07     12.95 o 
  -6  11   4       25.62       24.16     11.79 o 
  -5  11   4       80.51       71.96      8.56 o 
  -4  11   4      108.99      113.93     11.02 o 
  -3  11   4       33.51       34.17      6.68 o 
  -2  11   4      719.15      720.78     47.07 o 
  -1  11   4       50.89       61.53     11.91 o 
   0  11   4      102.25      110.75     14.64 o 
   1  11   4       51.93       56.92     14.03 o 
   2  11   4      722.44      775.94     16.69 o 
   3  11   4       31.32       45.39      6.45 o 
   4  11   4      109.54      106.54      8.48 o 
   5  11   4       79.45       63.46      8.23 o 
   6  11   4       25.76       15.65     15.57 o 
  -6  12   4       32.20       51.64     43.30 o 
  -5  12   4      130.28      152.81     26.15 o 
  -4  12   4      286.40      234.66     14.57 o 
  -3  12   4       97.84      110.54      7.86 o 
  -2  12   4      730.70      684.93     81.65 o 
  -1  12   4       66.81       66.74     10.27 o 
   0  12   4       23.87       50.01      8.68 o 
   1  12   4       68.02       68.13     12.40 o 
   2  12   4      722.55      738.23     15.67 o 
   3  12   4       97.76      107.69     12.10 o 
   4  12   4      290.15      258.01     16.45 o 
   5  12   4      128.88      161.56     14.73 o 
   6  12   4       30.95       40.11     11.44 o 
  -5  13   4       14.15       15.21      6.97 o 
  -4  13   4       33.03       40.06     11.93 o 
  -3  13   4       55.57       73.39     15.38 o 
  -2  13   4      424.45      436.17     33.19 o 
  -1  13   4       54.88       59.61      7.01 o 
   0  13   4        8.66       24.27     12.60 o 
   1  13   4       49.02       74.34     10.16 o 
   2  13   4      419.80      428.39     14.65 o 
   3  13   4       50.76       54.57      9.41 o 
   4  13   4       31.21       29.11      9.16 o 
   5  13   4       13.92       14.54      7.49 o 
  -5  14   4       15.73       12.06      9.48 o 
  -4  14   4        2.75        2.80      7.29 o 
  -3  14   4      390.66      386.33     28.69 o 
  -2  14   4       14.37        1.70      6.83 o 
  -1  14   4       56.34       51.95      9.77 o 
   0  14   4       16.52       44.27     19.41 o 
   1  14   4       62.33       70.17      9.85 o 
   2  14   4       12.76       31.30      9.35 o 
   3  14   4      396.16      351.15     87.05 o 
   4  14   4        3.70       16.77     14.43 o 
   5  14   4       14.48        4.41      7.86 o 
  -5  15   4       11.56       15.44     10.71 o 
  -4  15   4       54.89       63.36     13.40 o 
  -3  15   4       45.33       46.71     10.77 o 
  -2  15   4      203.70      222.59     21.94 o 
  -1  15   4       17.21       22.48     13.82 o 
   0  15   4       44.80       54.22     13.42 o 
   1  15   4       17.47        3.01      7.97 o 
   2  15   4      201.30      194.16     27.04 o 
   3  15   4       46.44       45.39     24.80 o 
   4  15   4       53.41       67.80     19.01 o 
   5  15   4       12.37       30.11     11.06 o 
  -4  16   4       26.38       20.83     11.76 o 
  -3  16   4       92.53      108.73     20.64 o 
  -2  16   4       22.61       31.08     14.91 o 
  -1  16   4       19.51       36.32     11.18 o 
   0  16   4      287.75      271.29     50.54 o 
   1  16   4       17.82       26.67     11.59 o 
   2  16   4       24.20       36.91      8.05 o 
   3  16   4       94.57       76.78     22.60 o 
   4  16   4       26.62        6.52     22.36 o 
  -4  17   4       49.71       50.10     16.75 o 
  -3  17   4       27.44       29.23      8.72 o 
  -2  17   4      350.02      370.64     59.18 o 
  -1  17   4      279.02      294.79     38.03 o 
   0  17   4      135.26      140.99     25.82 o 
   1  17   4      285.30      282.14     32.13 o 
   2  17   4      357.49      396.18     13.63 o 
   3  17   4       29.15       49.11     10.85 o 
   4  17   4       49.01       72.59     31.41 o 
  -4  18   4       40.99       82.33     20.94 o 
  -3  18   4        0.70       -4.17      8.95 o 
  -2  18   4      186.11      174.13     59.37 o 
  -1  18   4       59.22       35.81      8.57 o 
   0  18   4       49.96       47.32     17.18 o 
   1  18   4       57.47       66.20      8.42 o 
   2  18   4      185.84      108.68     33.14 o 
   3  18   4        0.94       20.99      8.75 o 
   4  18   4       43.06       40.38     14.07 o 
  -3  19   4       16.72       18.19     11.50 o 
  -2  19   4        6.28        3.95     18.70 o 
  -1  19   4      271.58      288.29     53.99 o 
   0  19   4        0.07       21.32      8.50 o 
   1  19   4      266.18      236.95     57.04 o 
   2  19   4        6.02        2.11      8.84 o 
   3  19   4       14.85       22.33      7.02 o 
  -2  20   4        9.54       25.79      9.40 o 
  -1  20   4       41.86       44.71     40.76 o 
   0  20   4       49.45       40.25     11.14 o 
   1  20   4       40.07       39.14      8.95 o 
   2  20   4       10.44       14.01      9.14 o 
  -1  21   4       26.20       17.38     11.79 o 
   0  21   4       39.20       42.89     11.64 o 
   1  21   4       27.44       40.44      8.41 o 
   1   0   5     1351.08     1311.47     36.96 o 
   2   0   5      281.75      328.90      8.94 o 
   3   0   5     3014.69     3300.82     13.24 o 
   4   0   5      977.03     1047.87      8.84 o 
   5   0   5      851.79      917.78      9.20 o 
   6   0   5       16.70       20.19      7.97 o 
   7   0   5        2.45       17.65     10.99 o 
  -7   1   5       12.11       21.84      9.25 o 
  -6   1   5       13.96       -0.20      9.77 o 
  -5   1   5       51.54       72.10      9.05 o 
  -4   1   5      201.42      206.91      7.41 o 
  -3   1   5      361.84      391.13      8.60 o 
  -2   1   5      266.98      289.51     11.50 o 
  -1   1   5     1539.15     1569.74     38.37 o 
   0   1   5      102.05      109.42     11.14 o 
   1   1   5     1540.40     1385.59    134.44 o 
   2   1   5      277.81      287.34     13.43 o 
   3   1   5      362.95      386.45      7.62 o 
   4   1   5      196.34      201.05      8.06 o 
   5   1   5       51.24       53.58      7.59 o 
   6   1   5       15.92       38.26      9.63 o 
   7   1   5       11.89        5.89     11.07 o 
  -7   2   5       15.66       29.51     10.91 o 
  -6   2   5       62.37       49.44      8.27 o 
  -5   2   5      253.72      268.78     26.74 o 
  -4   2   5       81.78       93.94      8.01 o 
  -3   2   5     1343.21     1530.53     80.87 o 
  -2   2   5      601.14      598.16     15.38 o 
  -1   2   5     1434.76     1472.24     20.31 o 
   0   2   5      686.69      660.42     24.15 o 
   1   2   5     1484.72     1467.46     34.38 o 
   2   2   5      600.50      577.57      8.82 o 
   3   2   5     1374.45     1498.96     13.26 o 
   4   2   5       82.36       83.87     17.69 o 
   5   2   5      245.11      268.94      7.05 o 
   6   2   5       60.75       98.21      8.09 o 
   7   2   5       15.66       14.51     15.25 o 
  -7   3   5       34.85       22.06     22.67 o 
  -6   3   5       88.10       59.02     10.67 o 
  -5   3   5        9.34       17.18      9.13 o 
  -4   3   5      384.77      381.81     32.75 o 
  -3   3   5      230.44      246.71     13.83 o 
  -2   3   5      513.58      548.80     22.29 o 
  -1   3   5       98.05      100.73      7.73 o 
   0   3   5      634.47      642.34     14.57 o 
   1   3   5       89.52       87.55     11.07 o 
   2   3   5      500.79      483.63     56.13 o 
   3   3   5      226.67      235.51      7.81 o 
   4   3   5      384.49      382.92      9.85 o 
   5   3   5        8.12        9.17     13.47 o 
   6   3   5       88.46      111.93      8.17 o 
   7   3   5       33.25       53.14     11.07 o 
  -7   4   5       38.44       41.07     11.28 o 
  -6   4   5        0.79       -1.51      7.97 o 
  -5   4   5       24.71       34.30     12.91 o 
  -4   4   5      159.32      152.92      7.25 o 
  -3   4   5      528.13      586.15     11.40 o 
  -2   4   5     1688.09     1758.67     65.48 o 
  -1   4   5      177.36      184.09     28.33 o 
   0   4   5      850.62      834.19     31.63 o 
   1   4   5      192.77      205.51     10.84 o 
   2   4   5     1642.35     1535.10    263.48 o 
   3   4   5      514.28      551.00     24.30 o 
   4   4   5      163.25      170.20      9.15 o 
   5   4   5       23.39       26.14      6.40 o 
   6   4   5        0.64       -8.13      8.13 o 
   7   4   5       38.37       16.50      9.25 o 
  -7   5   5       48.14       26.82      9.14 o 
  -6   5   5      124.53       84.50     17.18 o 
  -5   5   5      323.71      358.62     25.93 o 
  -4   5   5       25.33       40.14      9.45 o 
  -3   5   5      157.62      140.20      8.12 o 
  -2   5   5     2874.19     2947.99    168.44 o 
  -1   5   5      524.37      473.00     38.27 o 
   0   5   5       68.43       82.95      9.17 o 
   1   5   5      542.41      520.79     10.79 o 
   2   5   5     2883.83     3191.45    215.07 o 
   3   5   5      165.45      174.63     16.64 o 
   4   5   5       23.98       26.94      7.02 o 
   5   5   5      314.16      327.91     38.74 o 
   6   5   5      122.79      124.64     10.13 o 
   7   5   5       46.77       17.57     30.49 o 
  -7   6   5       68.08       61.72     12.40 o 
  -6   6   5       30.35       33.87     14.13 o 
  -5   6   5      197.22      187.61      8.19 o 
  -4   6   5       93.39       98.49     10.97 o 
  -3   6   5      444.59      420.89     11.28 o 
  -2   6   5      408.12      343.56     30.06 o 
  -1   6   5     2328.15     2356.17    290.50 o 
   0   6   5     2564.99     2524.09    120.86 o 
   1   6   5     2285.82     2487.98    223.97 o 
   2   6   5      421.06      364.56     14.70 o 
   3   6   5      444.17      417.85     24.68 o 
   4   6   5       85.08      107.14      8.15 o 
   5   6   5      199.61      211.63     24.91 o 
   6   6   5       31.20       39.16     18.38 o 
   7   6   5       69.53       48.97      8.20 o 
  -7   7   5       17.97       22.07     11.35 o 
  -6   7   5      218.07      272.15     32.74 o 
  -5   7   5      245.93      268.95     29.28 o 
  -4   7   5      299.78      326.49     11.19 o 
  -3   7   5      188.69      181.16     10.42 o 
  -2   7   5     1165.70     1050.93     77.30 o 
  -1   7   5      652.37      633.41     17.63 o 
   0   7   5       41.80       49.28      9.15 o 
   1   7   5      658.04      547.00     12.83 o 
   2   7   5     1167.99     1166.00     19.16 o 
   3   7   5      195.02      198.22      9.65 o 
   4   7   5      295.89      273.56     41.33 o 
   5   7   5      246.12      270.01     26.02 o 
   6   7   5      216.61      174.35     23.17 o 
   7   7   5       17.22       11.31      9.46 o 
  -6   8   5       28.50       10.81     17.69 o 
  -5   8   5      265.34      219.82      9.96 o 
  -4   8   5      234.49      244.10     11.03 o 
  -3   8   5     1627.51     1578.80     56.69 o 
  -2   8   5     1543.03     1460.29    101.42 o 
  -1   8   5     3612.00     3617.94     37.09 o 
   0   8   5      647.37      728.68     10.03 o 
   1   8   5     3675.67     3451.48     20.31 o 
   2   8   5     1532.30     1601.01     80.06 o 
   3   8   5     1661.76     1594.79    182.14 o 
   4   8   5      230.38      226.82     26.92 o 
   5   8   5      259.80      236.18     34.77 o 
   6   8   5       27.38       31.97      8.56 o 
  -6   9   5       52.56       53.59     21.45 o 
  -5   9   5       66.63       65.96      8.33 o 
  -4   9   5       61.60       81.34     12.50 o 
  -3   9   5      986.21     1023.54     31.01 o 
  -2   9   5       92.63       88.98     14.55 o 
  -1   9   5     1391.39     1431.15     45.98 o 
   0   9   5      265.91      262.24     13.58 o 
   1   9   5     1360.62     1308.20     17.54 o 
   2   9   5       92.74       78.92      9.25 o 
   3   9   5      978.45     1004.70     20.47 o 
   4   9   5       68.25       55.00     10.23 o 
   5   9   5       70.37       72.79      8.05 o 
   6   9   5       48.83       60.31      8.76 o 
  -6  10   5       29.33       13.46      8.76 o 
  -5  10   5       57.11       66.91      8.33 o 
  -4  10   5      221.21      243.50     11.39 o 
  -3  10   5       17.14        4.48      6.83 o 
  -2  10   5     1716.20     1656.39     74.31 o 
  -1  10   5      530.78      562.18     19.74 o 
   0  10   5      575.88      561.41      8.93 o 
   1  10   5      528.55      527.89     15.06 o 
   2  10   5     1675.10     1727.92     18.76 o 
   3  10   5       21.37       19.75      6.07 o 
   4  10   5      231.05      227.00     39.12 o 
   5  10   5       58.67       75.17     15.53 o 
   6  10   5       27.76       48.19     15.48 o 
  -6  11   5        9.86       17.87     10.92 o 
  -5  11   5      158.18      146.16     25.93 o 
  -4  11   5        1.15        2.83      7.61 o 
  -3  11   5      110.23      108.69     16.41 o 
  -2  11   5      297.05      282.57     15.40 o 
  -1  11   5       42.58       53.24      8.37 o 
   0  11   5       97.89       93.57     10.42 o 
   1  11   5       43.10       70.34      9.76 o 
   2  11   5      307.78      348.61     14.85 o 
   3  11   5      119.65      129.32      7.70 o 
   4  11   5        1.54        7.91      6.72 o 
   5  11   5      152.88      148.79     34.03 o 
   6  11   5        9.18       24.94      8.08 o 
  -6  12   5       70.32       74.25      9.45 o 
  -5  12   5       23.13       19.99      7.64 o 
  -4  12   5      257.86      230.38     13.51 o 
  -3  12   5      286.09      310.86     23.47 o 
  -2  12   5      400.25      365.55     35.14 o 
  -1  12   5      779.87      828.63     26.51 o 
   0  12   5      581.29      591.24     46.81 o 
   1  12   5      785.63      760.35     16.29 o 
   2  12   5      392.29      363.09     11.19 o 
   3  12   5      287.69      284.26     36.40 o 
   4  12   5      259.38      241.80     28.99 o 
   5  12   5       22.70       22.33      9.10 o 
   6  12   5       70.33       70.26     13.48 o 
  -5  13   5       12.15       23.91      5.93 o 
  -4  13   5      216.40      200.29     15.48 o 
  -3  13   5       29.47       26.89     11.03 o 
  -2  13   5       44.19       29.28      7.78 o 
  -1  13   5      154.37      145.64     21.17 o 
   0  13   5       51.32       62.81      8.05 o 
   1  13   5      156.41      162.39     10.14 o 
   2  13   5       46.24       74.00     13.42 o 
   3  13   5       30.45       40.65      7.93 o 
   4  13   5      216.80      239.63     81.23 o 
   5  13   5       10.94        8.45      9.01 o 
  -5  14   5       98.58       68.68     30.53 o 
  -4  14   5       19.64       16.88      6.75 o 
  -3  14   5      519.33      514.55     78.22 o 
  -2  14   5       77.94       90.29     11.73 o 
  -1  14   5      496.98      544.83     20.81 o 
   0  14   5       46.86       59.27      9.70 o 
   1  14   5      498.01      471.07     29.40 o 
   2  14   5       76.08      106.73      9.76 o 
   3  14   5      517.84      531.11    138.53 o 
   4  14   5       19.14       11.56     11.08 o 
   5  14   5       98.01      130.15     36.90 o 
  -5  15   5       28.28       14.26     17.00 o 
  -4  15   5       39.50       48.34      7.04 o 
  -3  15   5      152.52      146.65      8.41 o 
  -2  15   5      111.25      123.19     10.64 o 
  -1  15   5        9.85       18.44      9.77 o 
   0  15   5      461.31      486.20     10.71 o 
   1  15   5       10.48       25.65      7.78 o 
   2  15   5      115.76      114.26      9.85 o 
   3  15   5      152.33      135.49     34.97 o 
   4  15   5       39.11       48.54     10.49 o 
   5  15   5       28.89       48.01     26.63 o 
  -4  16   5       17.99       21.37     12.12 o 
  -3  16   5       83.92       77.77      7.71 o 
  -2  16   5      132.80      155.97      9.05 o 
  -1  16   5       24.37       18.77     11.69 o 
   0  16   5       33.77       85.50     14.33 o 
   1  16   5       24.15       60.54      9.77 o 
   2  16   5      129.77      155.73     30.80 o 
   3  16   5       85.18       61.23     42.08 o 
   4  16   5       19.90       39.86      8.80 o 
  -4  17   5        0.33       -5.53      7.97 o 
  -3  17   5       42.58       27.68      8.60 o 
  -2  17   5      116.03       88.67     22.97 o 
  -1  17   5       60.21       68.01     13.72 o 
   0  17   5      262.99      218.94      8.80 o 
   1  17   5       57.88       63.29     14.74 o 
   2  17   5      114.52       64.55     24.40 o 
   3  17   5       44.07       29.41      9.37 o 
   4  17   5        0.37        4.16     15.04 o 
  -3  18   5       34.21       51.69      9.74 o 
  -2  18   5        4.15       -6.48      8.65 o 
  -1  18   5      111.64       90.24      8.76 o 
   0  18   5        3.63       -2.64      9.15 o 
   1  18   5      113.82      109.85     19.11 o 
   2  18   5        4.28        2.77      8.74 o 
   3  18   5       33.69       35.27     12.10 o 
  -3  19   5       10.72        2.34     11.48 o 
  -2  19   5       53.02       64.03     19.11 o 
  -1  19   5       73.61       52.37     16.77 o 
   0  19   5        0.12       22.10      8.61 o 
   1  19   5       72.81       65.64      8.99 o 
   2  19   5       51.44       46.42     13.11 o 
   3  19   5       10.42       16.25      7.94 o 
  -2  20   5       30.77       26.96     11.63 o 
  -1  20   5       33.21       23.13     14.94 o 
   0  20   5        6.70       10.77     11.07 o 
   1  20   5       32.71       36.23     11.49 o 
   2  20   5       31.26       36.49     17.79 o 
  -1  21   5       30.99       41.67     11.57 o 
   0  21   5        6.30       12.04     11.71 o 
   1  21   5       29.58       19.21      8.34 o 
   0   0   6      228.25      200.77     14.32 o 
   1   0   6      535.00      545.12      9.79 o 
   2   0   6      969.70     1024.03     51.59 o 
   3   0   6     1580.43     1673.43     14.80 o 
   4   0   6       40.60       36.84      6.53 o 
   5   0   6      282.43      274.11      6.48 o 
   6   0   6      107.39      112.25     23.28 o 
   7   0   6      163.79      118.06     19.82 o 
  -7   1   6        8.12        6.73     21.65 o 
  -6   1   6       66.13       43.67     16.26 o 
  -5   1   6       67.46       74.32      6.63 o 
  -4   1   6     1859.21     1870.11     24.41 o 
  -3   1   6     1914.18     1984.17     58.09 o 
  -2   1   6     2566.80     2697.43     99.41 o 
  -1   1   6     3659.72     3666.30    120.88 o 
   0   1   6     1484.72     1399.82     26.90 o 
   1   1   6     3692.67     3673.16    170.71 o 
   2   1   6     2485.76     2544.78     73.04 o 
   3   1   6     1897.50     1880.35     20.63 o 
   4   1   6     1841.51     1858.30     24.27 o 
   5   1   6       62.38       55.71      8.91 o 
   6   1   6       71.59       67.42      7.05 o 
   7   1   6        8.54        3.25     10.98 o 
  -7   2   6       11.68        1.81     10.88 o 
  -6   2   6      204.78      208.14     14.84 o 
  -5   2   6       31.64       31.98      6.47 o 
  -4   2   6      734.27      797.68     11.44 o 
  -3   2   6      536.44      569.16     32.46 o 
  -2   2   6      529.47      604.34     13.95 o 
  -1   2   6      284.58      306.97     15.38 o 
   0   2   6        0.99        6.19      8.54 o 
   1   2   6      297.49      305.93     18.66 o 
   2   2   6      553.24      622.53     26.22 o 
   3   2   6      528.97      547.48     10.74 o 
   4   2   6      745.18      758.04     15.37 o 
   5   2   6       29.44       36.04     11.34 o 
   6   2   6      209.38      216.67     15.59 o 
   7   2   6       12.68       13.03      9.02 o 
  -7   3   6       86.44       42.35     23.89 o 
  -6   3   6       19.18       28.50      8.01 o 
  -5   3   6      141.07      146.15     11.28 o 
  -4   3   6      133.94      125.40      7.91 o 
  -3   3   6     1455.82     1449.47     48.44 o 
  -2   3   6      516.23      584.96     12.82 o 
  -1   3   6     6547.00     6389.37     21.41 o 
   0   3   6      378.82      408.84     10.64 o 
   1   3   6     6649.46     6347.20     18.72 o 
   2   3   6      518.31      561.14     69.11 o 
   3   3   6     1456.18     1363.24    134.12 o 
   4   3   6      133.35      147.78      7.29 o 
   5   3   6      144.85      157.55      9.42 o 
   6   3   6       19.16       19.30      8.20 o 
   7   3   6       86.61       85.86     22.67 o 
  -7   4   6       48.82       34.82      8.44 o 
  -6   4   6      193.49      160.85     11.18 o 
  -5   4   6      181.12      201.25      9.77 o 
  -4   4   6      459.82      468.96     14.75 o 
  -3   4   6      329.72      334.43     10.78 o 
  -2   4   6      774.03      841.18     22.10 o 
  -1   4   6      654.25      680.99     76.43 o 
   0   4   6      970.88      917.40     37.66 o 
   1   4   6      646.25      717.61     14.16 o 
   2   4   6      748.41      826.09      9.98 o 
   3   4   6      324.45      333.31     30.81 o 
   4   4   6      466.94      437.69     37.20 o 
   5   4   6      181.64      196.33     19.87 o 
   6   4   6      185.48      187.60      8.68 o 
   7   4   6       47.23       43.02     10.16 o 
  -7   5   6        3.33       41.16     11.14 o 
  -6   5   6       28.88       47.25     15.45 o 
  -5   5   6       70.73       82.15      7.67 o 
  -4   5   6      373.04      363.49     11.39 o 
  -3   5   6      693.24      722.93     15.68 o 
  -2   5   6     1095.33     1044.56     10.76 o 
  -1   5   6     1951.24     1848.68    223.72 o 
   0   5   6      585.96      497.20      9.52 o 
   1   5   6     1977.46     2014.19    131.45 o 
   2   5   6     1076.09     1018.22     34.45 o 
   3   5   6      693.61      680.21     28.59 o 
   4   5   6      371.73      370.56     63.56 o 
   5   5   6       67.77       88.41     13.99 o 
   6   5   6       31.38       16.68      9.82 o 
   7   5   6        3.68       -6.22      8.33 o 
  -7   6   6       40.09       40.47     11.28 o 
  -6   6   6       22.94       39.36     11.99 o 
  -5   6   6       80.95       83.47     11.49 o 
  -4   6   6       32.03       30.49      9.96 o 
  -3   6   6       12.35       -0.46      8.64 o 
  -2   6   6       70.60       84.16     11.12 o 
  -1   6   6      227.43      220.45     11.57 o 
   0   6   6        0.16        0.98      8.42 o 
   1   6   6      234.71      230.39      9.87 o 
   2   6   6       71.77       77.26      7.63 o 
   3   6   6       15.39       21.25      7.36 o 
   4   6   6       32.34       45.27     11.25 o 
   5   6   6       83.45       98.15      7.51 o 
   6   6   6       22.89       36.75      8.24 o 
   7   6   6       38.29       10.57      8.11 o 
  -6   7   6       42.48       67.47     28.87 o 
  -5   7   6       61.17       65.82     14.74 o 
  -4   7   6       36.39       56.31     13.21 o 
  -3   7   6      191.72      205.15     11.99 o 
  -2   7   6      190.28      199.19     13.30 o 
  -1   7   6      832.11      786.44     85.71 o 
   0   7   6       28.02       42.35      8.42 o 
   1   7   6      830.59      841.07     11.37 o 
   2   7   6      197.40      235.35      7.19 o 
   3   7   6      188.26      195.13     15.60 o 
   4   7   6       39.95       47.30      5.98 o 
   5   7   6       60.94       53.52      8.16 o 
   6   7   6       45.12       55.58     19.90 o 
  -6   8   6       28.54       18.85     10.42 o 
  -5   8   6      102.31      100.85      8.15 o 
  -4   8   6       59.50       67.35     10.30 o 
  -3   8   6       64.18       81.76      8.88 o 
  -2   8   6      292.75      255.37     31.33 o 
  -1   8   6      357.28      322.07     27.62 o 
   0   8   6        1.13       -3.32      7.11 o 
   1   8   6      353.37      362.75     14.85 o 
   2   8   6      293.98      259.62      9.91 o 
   3   8   6       62.78       65.45      8.74 o 
   4   8   6       62.02       67.98     16.07 o 
   5   8   6      101.86       83.36     13.75 o 
   6   8   6       27.54       24.53      7.40 o 
  -6   9   6       17.63        1.20     14.13 o 
  -5   9   6      117.20      100.33     15.25 o 
  -4   9   6       74.72       77.17     10.55 o 
  -3   9   6      482.97      483.73     11.87 o 
  -2   9   6     1465.31     1453.43    110.28 o 
  -1   9   6      356.40      349.32     27.33 o 
   0   9   6       34.42       35.88     23.07 o 
   1   9   6      356.71      365.37     14.44 o 
   2   9   6     1464.26     1502.27     21.92 o 
   3   9   6      474.53      498.72     35.45 o 
   4   9   6       74.57       69.55      6.12 o 
   5   9   6      115.95      128.51     21.52 o 
   6   9   6       18.04       32.81     10.08 o 
  -6  10   6        0.06       25.51     10.78 o 
  -5  10   6        1.71        6.80      9.91 o 
  -4  10   6       33.24       38.90      8.41 o 
  -3  10   6      562.70      604.72     51.36 o 
  -2  10   6      361.42      367.18     24.83 o 
  -1  10   6      261.37      250.99      7.09 o 
   0  10   6       98.11      105.17      8.10 o 
   1  10   6      258.72      263.18     14.44 o 
   2  10   6      355.47      347.93     10.63 o 
   3  10   6      562.49      600.46     11.50 o 
   4  10   6       33.23       49.08      7.97 o 
   5  10   6        1.32       12.73      8.36 o 
   6  10   6        0.07       15.11      8.21 o 
  -6  11   6       43.34       24.48     16.61 o 
  -5  11   6       24.78       29.49      7.42 o 
  -4  11   6      141.77      133.97      7.60 o 
  -3  11   6      252.45      266.69     16.17 o 
  -2  11   6      199.36      215.43      7.87 o 
  -1  11   6       46.67       76.34     15.31 o 
   0  11   6      424.57      426.26      7.17 o 
   1  11   6       46.40       85.58     14.23 o 
   2  11   6      205.84      193.53     10.07 o 
   3  11   6      255.07      269.25     31.01 o 
   4  11   6      139.12      133.37      7.19 o 
   5  11   6       25.30       27.08      7.61 o 
   6  11   6       42.72       46.04      8.36 o 
  -6  12   6        9.74        3.96     14.83 o 
  -5  12   6       11.86       -5.49      9.12 o 
  -4  12   6      127.45      116.15     15.94 o 
  -3  12   6      133.06      122.54      6.51 o 
  -2  12   6      327.89      333.45     25.00 o 
  -1  12   6       13.25       21.98      7.20 o 
   0  12   6       26.66       40.57     10.28 o 
   1  12   6       11.38        8.33      9.76 o 
   2  12   6      320.71      331.28     30.81 o 
   3  12   6      137.79      115.92     20.13 o 
   4  12   6      123.18      133.84     22.36 o 
   5  12   6       12.92       13.71      6.68 o 
   6  12   6        9.44        5.08      9.84 o 
  -5  13   6       79.70      104.33     27.42 o 
  -4  13   6       15.64       40.40     10.60 o 
  -3  13   6      358.50      364.63     43.33 o 
  -2  13   6       33.56       12.75     14.91 o 
  -1  13   6       44.82       64.69     15.37 o 
   0  13   6        0.07        1.33     26.93 o 
   1  13   6       40.92       42.80      6.88 o 
   2  13   6       34.55       19.31     13.62 o 
   3  13   6      363.05      351.49     41.80 o 
   4  13   6       15.55        4.47     10.47 o 
   5  13   6       79.85       80.83     42.69 o 
  -5  14   6       90.28       99.46     27.52 o 
  -4  14   6       39.23       53.52     13.81 o 
  -3  14   6       52.68       46.41      8.17 o 
  -2  14   6       22.36       37.48      8.36 o 
  -1  14   6      123.86      134.57      6.98 o 
   0  14   6      172.21      183.69     10.37 o 
   1  14   6      126.96      126.77     21.86 o 
   2  14   6       21.98       36.39      9.55 o 
   3  14   6       52.29       39.62      6.90 o 
   4  14   6       39.55       39.01      9.15 o 
   5  14   6       90.94       94.61     63.73 o 
  -5  15   6       59.66       29.43     10.94 o 
  -4  15   6       42.19       27.74     22.59 o 
  -3  15   6       73.29       76.22     12.50 o 
  -2  15   6      198.95      207.90     34.29 o 
  -1  15   6      454.72      506.82     31.14 o 
   0  15   6      417.36      384.96     65.70 o 
   1  15   6      446.43      473.26     27.97 o 
   2  15   6      194.85      208.01     14.23 o 
   3  15   6       70.23       44.70     23.99 o 
   4  15   6       45.09       19.70     17.58 o 
   5  15   6       61.16       10.65     30.49 o 
  -4  16   6       18.94       21.69      8.24 o 
  -3  16   6       16.84       30.81      9.89 o 
  -2  16   6      165.68      176.79     16.32 o 
  -1  16   6      160.11      168.36      8.61 o 
   0  16   6       24.46       32.57      8.12 o 
   1  16   6      160.00      142.11     11.79 o 
   2  16   6      165.87      163.86     53.37 o 
   3  16   6       18.11       29.65      8.08 o 
   4  16   6       18.68      -11.08     11.08 o 
  -4  17   6       44.84       46.92     31.68 o 
  -3  17   6       53.63       41.06     11.60 o 
  -2  17   6      341.19      397.83     39.58 o 
  -1  17   6       70.20       86.27     12.81 o 
   0  17   6      640.68      571.50     99.80 o 
   1  17   6       66.32       47.01     17.18 o 
   2  17   6      336.25      303.28    105.55 o 
   3  17   6       52.96       34.07      6.79 o 
   4  17   6       43.28       38.00      7.91 o 
  -3  18   6        1.48       -4.04     11.75 o 
  -2  18   6        6.63       43.25     16.87 o 
  -1  18   6        7.45       17.51     10.67 o 
   0  18   6        6.46       -4.99      8.39 o 
   1  18   6        7.78       29.57     22.66 o 
   2  18   6        5.93       15.08      8.69 o 
   3  18   6        1.45       20.48     14.70 o 
  -3  19   6      100.63      119.30     15.58 o 
  -2  19   6       56.10       33.52     21.75 o 
  -1  19   6      139.52      143.59      9.61 o 
   0  19   6       38.08       45.09     13.31 o 
   1  19   6      146.74      119.26     24.40 o 
   2  19   6       56.18       40.52      7.79 o 
   3  19   6      103.44       74.46     23.44 o 
  -2  20   6        8.95       25.46     11.43 o 
  -1  20   6       41.85       41.35     11.28 o 
   0  20   6       11.65        7.75     11.21 o 
   1  20   6       42.06        5.65      9.59 o 
   2  20   6        8.46       25.36      7.23 o 
   0  21   6       84.96       60.64     32.42 o 
   1   0   7       26.84       19.46      6.83 o 
   2   0   7     1898.70     2114.31     17.74 o 
   3   0   7        0.02        6.35      7.33 o 
   4   0   7        2.32       12.12      7.43 o 
   5   0   7      204.29      203.08     13.67 o 
   6   0   7      214.72      163.29     10.42 o 
   7   0   7        7.43       13.01     10.92 o 
  -7   1   7       82.84       94.40     38.12 o 
  -6   1   7        3.10       12.04      9.70 o 
  -5   1   7       15.04        0.09      6.50 o 
  -4   1   7      182.70      201.29      7.04 o 
  -3   1   7      588.50      678.99     26.87 o 
  -2   1   7     1244.79     1280.30     37.01 o 
  -1   1   7       53.36       42.43      6.98 o 
   0   1   7      451.87      424.85      9.00 o 
   1   1   7       61.14       55.91      6.97 o 
   2   1   7     1241.06     1332.32     24.55 o 
   3   1   7      568.63      647.43      9.24 o 
   4   1   7      188.90      186.06     19.42 o 
   5   1   7       15.13       14.03      7.67 o 
   6   1   7        3.03       -4.27     13.70 o 
   7   1   7       84.04       54.15     11.08 o 
  -7   2   7       47.79       13.84     10.99 o 
  -6   2   7       14.37       18.22      9.45 o 
  -5   2   7        9.63       22.06      7.51 o 
  -4   2   7      133.56      164.83     11.37 o 
  -3   2   7      211.51      218.02     13.52 o 
  -2   2   7      642.44      749.64     31.00 o 
  -1   2   7      462.25      438.79     23.87 o 
   0   2   7     1011.55      982.18     18.59 o 
   1   2   7      448.28      436.28     14.58 o 
   2   2   7      630.94      743.21     34.56 o 
   3   2   7      220.09      193.36     11.40 o 
   4   2   7      130.50      142.93      9.56 o 
   5   2   7       10.38       15.52      8.98 o 
   6   2   7       13.39       26.11      8.84 o 
   7   2   7       49.08       29.84     12.40 o 
  -7   3   7       43.12       45.25     16.26 o 
  -6   3   7      271.43      253.28     50.84 o 
  -5   3   7       38.97       35.23     12.30 o 
  -4   3   7       19.53       21.83      8.94 o 
  -3   3   7       32.66       48.33     29.37 o 
  -2   3   7      992.60     1036.63     24.83 o 
  -1   3   7     1466.46     1489.73     78.43 o 
   0   3   7     1620.01     1618.89     39.77 o 
   1   3   7     1465.84     1547.45     10.34 o 
   2   3   7      968.13     1011.69     10.58 o 
   3   3   7       32.15       41.57      6.00 o 
   4   3   7       16.58       13.00      5.80 o 
   5   3   7       37.12       46.44      9.03 o 
   6   3   7      274.46      306.06      8.93 o 
   7   3   7       44.81       37.40     15.45 o 
  -7   4   7       27.79        0.00     11.21 o 
  -6   4   7       33.95       31.09     15.14 o 
  -5   4   7        7.97       29.47      7.59 o 
  -4   4   7      257.62      262.39     15.96 o 
  -3   4   7      295.32      285.17     14.24 o 
  -2   4   7      422.13      420.75     20.41 o 
  -1   4   7      798.48      822.86     61.81 o 
   0   4   7      268.26      240.09      8.02 o 
   1   4   7      748.99      756.03     15.76 o 
   2   4   7      422.36      428.87     12.92 o 
   3   4   7      301.85      352.95     73.65 o 
   4   4   7      256.94      249.35     14.04 o 
   5   4   7        8.33       27.40      8.37 o 
   6   4   7       31.68       34.17      6.90 o 
   7   4   7       26.53       23.17      9.23 o 
  -7   5   7      326.44      196.47     15.35 o 
  -6   5   7       21.37       19.55      9.05 o 
  -5   5   7      202.05      208.58      9.05 o 
  -4   5   7        7.99        1.63     13.42 o 
  -3   5   7      121.56      139.48      9.96 o 
  -2   5   7      515.77      513.88      9.13 o 
  -1   5   7     3280.09     3298.65    335.17 o 
   0   5   7      666.25      676.01     10.49 o 
   1   5   7     3267.84     3335.62    103.72 o 
   2   5   7      514.24      494.63     28.50 o 
   3   5   7      116.10      116.97     13.19 o 
   4   5   7        8.83       20.69     12.49 o 
   5   5   7      208.68      196.78     29.13 o 
   6   5   7       20.96       47.51     17.86 o 
   7   5   7      329.58      197.31     44.99 o 
  -7   6   7       59.47       47.13     27.24 o 
  -6   6   7       44.11       38.65      8.50 o 
  -5   6   7        9.70       21.62      9.76 o 
  -4   6   7      282.85      320.31     14.03 o 
  -3   6   7      159.35      160.07     10.68 o 
  -2   6   7     2217.52     2092.60     14.01 o 
  -1   6   7      100.54      125.79      9.45 o 
   0   6   7     3116.05     2981.21     58.21 o 
   1   6   7       92.71      105.23      8.05 o 
   2   6   7     2204.15     2228.32     49.97 o 
   3   6   7      157.00      167.80     23.73 o 
   4   6   7      289.41      274.60     37.69 o 
   5   6   7       10.88        7.40      7.11 o 
   6   6   7       45.40       47.74     10.12 o 
   7   6   7       59.33       76.36     25.31 o 
  -6   7   7       29.36       36.89     10.27 o 
  -5   7   7       15.58       19.95      7.81 o 
  -4   7   7      236.46      227.35     10.37 o 
  -3   7   7       10.28       28.95     11.38 o 
  -2   7   7      195.49      191.60     21.24 o 
  -1   7   7      914.63      959.21     57.17 o 
   0   7   7      145.89      169.95      9.45 o 
   1   7   7      915.32      926.39     39.12 o 
   2   7   7      200.71      189.92     25.52 o 
   3   7   7        7.86       36.55      9.20 o 
   4   7   7      238.42      203.94     26.26 o 
   5   7   7       15.02       18.32      8.15 o 
   6   7   7       29.63       30.62      9.03 o 
  -6   8   7       32.56       29.92     10.63 o 
  -5   8   7       16.80       26.97      7.86 o 
  -4   8   7       48.74       63.12      9.70 o 
  -3   8   7     1738.50     1725.20     30.53 o 
  -2   8   7        8.89       29.23      7.33 o 
  -1   8   7     3300.32     3324.04     77.98 o 
   0   8   7       23.94       40.05     12.30 o 
   1   8   7     3240.58     3093.49     44.97 o 
   2   8   7        9.43       13.29      7.37 o 
   3   8   7     1729.87     1819.89     40.99 o 
   4   8   7       47.25       43.31     11.60 o 
   5   8   7       21.21       27.80      8.36 o 
   6   8   7       33.03       31.65     12.97 o 
  -6   9   7       59.60       61.48     30.80 o 
  -5   9   7      336.35      325.01     36.05 o 
  -4   9   7      298.77      304.49      8.53 o 
  -3   9   7      119.54      122.23      9.08 o 
  -2   9   7      121.95      128.06      8.87 o 
  -1   9   7      169.25      199.43     15.28 o 
   0   9   7       32.05       27.16      7.18 o 
   1   9   7      168.63      191.59      8.03 o 
   2   9   7      122.21      103.91      7.70 o 
   3   9   7      114.56      105.81     14.64 o 
   4   9   7      306.59      289.33     26.69 o 
   5   9   7      332.33      356.21     57.93 o 
   6   9   7       61.16       34.22     15.94 o 
  -6  10   7       45.03       47.53     31.90 o 
  -5  10   7      129.91      113.38     26.84 o 
  -4  10   7      354.17      374.05     17.49 o 
  -3  10   7     1703.63     1638.03     25.78 o 
  -2  10   7      667.46      624.32     29.15 o 
  -1  10   7       57.98       54.23      8.36 o 
   0  10   7     1071.08     1153.66     75.59 o 
   1  10   7       62.45       73.41      6.61 o 
   2  10   7      704.19      705.00     10.48 o 
   3  10   7     1710.54     1620.94     97.76 o 
   4  10   7      346.38      342.07     79.52 o 
   5  10   7      135.22      131.53     25.06 o 
   6  10   7       43.88       39.59     15.58 o 
  -6  11   7       10.18        9.34      9.87 o 
  -5  11   7       77.76       91.65     16.97 o 
  -4  11   7       54.42       54.04      9.64 o 
  -3  11   7      359.04      365.79     18.15 o 
  -2  11   7      147.79      144.83      6.92 o 
  -1  11   7      191.32      189.80     14.06 o 
   0  11   7      162.34      166.03     17.32 o 
   1  11   7      190.07      185.45     10.17 o 
   2  11   7      149.51      132.25     22.77 o 
   3  11   7      348.06      377.59     21.15 o 
   4  11   7       55.32       56.37      9.34 o 
   5  11   7       81.22       81.10     16.57 o 
   6  11   7       10.16       -0.52     16.41 o 
  -6  12   7        7.20        9.05     11.50 o 
  -5  12   7      101.24      122.15     65.56 o 
  -4  12   7      107.98      130.70     24.86 o 
  -3  12   7      242.88      252.41     36.01 o 
  -2  12   7     1140.03     1182.05     54.42 o 
  -1  12   7      777.10      822.62      8.94 o 
   0  12   7     1481.93     1577.02     64.70 o 
   1  12   7      790.34      768.46     16.08 o 
   2  12   7     1116.29     1072.31     34.32 o 
   3  12   7      257.47      229.05     57.75 o 
   4  12   7      105.90      118.27     38.22 o 
   5  12   7       99.48      111.05     37.51 o 
  -5  13   7       47.54       36.17     41.37 o 
  -4  13   7       18.26       12.94      9.06 o 
  -3  13   7       96.84       88.31      6.59 o 
  -2  13   7        5.02        8.62      8.22 o 
  -1  13   7        3.42       12.74      6.88 o 
   0  13   7      100.02       76.02     11.18 o 
   1  13   7        3.47        6.50     13.42 o 
   2  13   7        4.40        6.10      9.20 o 
   3  13   7       95.73       98.90     41.07 o 
   4  13   7       18.57       27.35     11.99 o 
   5  13   7       46.27       53.82      8.76 o 
  -5  14   7       76.60       85.40     41.37 o 
  -4  14   7      103.11      117.89     33.01 o 
  -3  14   7      144.25      146.40     21.27 o 
  -2  14   7      117.90      134.69     15.50 o 
  -1  14   7      115.95      137.69     14.15 o 
   0  14   7      198.29      193.51      8.05 o 
   1  14   7      116.05      137.95     10.98 o 
   2  14   7      114.86       92.45     19.72 o 
   3  14   7      133.79      124.71     35.07 o 
   4  14   7      101.99       83.80     26.94 o 
   5  14   7       79.27       78.01     18.30 o 
  -5  15   7       31.65       23.73     11.57 o 
  -4  15   7       60.32       68.77     10.46 o 
  -3  15   7        8.26       -9.04     11.67 o 
  -2  15   7       65.82       84.66     10.56 o 
  -1  15   7       33.29       38.22     12.99 o 
   0  15   7       77.69       78.17      8.08 o 
   1  15   7       31.82       48.88      9.92 o 
   2  15   7       64.61       40.06      9.99 o 
   3  15   7        9.03        3.66      6.91 o 
   4  15   7       61.47       41.03     10.71 o 
   5  15   7       31.49       49.72     26.83 o 
  -4  16   7       39.88       38.52      9.92 o 
  -3  16   7       50.68       62.84     27.22 o 
  -2  16   7       45.98       57.38      7.08 o 
  -1  16   7       35.05       59.58     15.75 o 
   0  16   7     1194.93     1225.68     29.93 o 
   1  16   7       34.97       39.71      8.31 o 
   2  16   7       47.44       55.93     12.42 o 
   3  16   7       50.95       34.61     17.48 o 
   4  16   7       41.94       51.07     22.46 o 
  -4  17   7        9.01       10.66      8.57 o 
  -3  17   7       11.98       27.24      9.27 o 
  -2  17   7        8.95       12.15      8.48 o 
  -1  17   7       27.67       22.28      8.12 o 
   0  17   7       32.11       30.30     12.91 o 
   1  17   7       27.24       58.94     20.43 o 
   2  17   7        8.70       29.48     14.71 o 
   3  17   7       11.88       51.38     10.49 o 
   4  17   7        9.04        1.98     15.14 o 
  -3  18   7        1.69        5.29     10.64 o 
  -2  18   7       78.51       51.31      9.96 o 
  -1  18   7      140.85      151.38     33.75 o 
   0  18   7       19.19       38.72     10.49 o 
   1  18   7      142.89      193.39     10.64 o 
   2  18   7       78.84       52.62     19.83 o 
   3  18   7        1.39       14.83      7.69 o 
  -3  19   7        5.79       13.40     10.74 o 
  -2  19   7       37.14       40.86     11.21 o 
  -1  19   7       16.59       32.02     11.18 o 
   0  19   7       95.33       76.99     16.26 o 
   1  19   7       16.86       37.26      9.03 o 
   2  19   7       38.18       34.19     13.52 o 
   3  19   7        5.81       25.29      8.19 o 
  -2  20   7       41.56        7.96     10.27 o 
  -1  20   7       78.65       49.28      9.59 o 
   0  20   7      237.30      168.38     14.33 o 
   1  20   7       79.47       52.69      8.64 o 
   2  20   7       42.00       21.42      6.84 o 
   0   0   8     1455.49     1384.76     14.96 o 
   1   0   8     1792.50     1759.61     58.79 o 
   2   0   8     2600.25     2691.30    136.71 o 
   3   0   8      403.75      425.55      9.26 o 
   4   0   8      641.18      706.77     26.86 o 
   5   0   8      209.56      212.43     13.60 o 
   6   0   8        0.79      -11.96     11.96 o 
   7   0   8      281.42      248.73     85.51 o 
  -7   1   8        8.19       10.45     12.40 o 
  -6   1   8      138.99      156.78     10.28 o 
  -5   1   8       62.43       73.15      7.59 o 
  -4   1   8      445.58      478.92     15.68 o 
  -3   1   8      421.60      437.67     25.23 o 
  -2   1   8     1555.77     1648.60     49.87 o 
  -1   1   8     1214.07     1145.32     21.92 o 
   0   1   8     5076.78     4773.05     55.84 o 
   1   1   8     1204.61     1177.21     26.49 o 
   2   1   8     1616.41     1631.94     36.59 o 
   3   1   8      451.28      425.95     10.49 o 
   4   1   8      448.75      478.43     10.00 o 
   5   1   8       55.88       21.57     14.43 o 
   6   1   8      135.84      131.14     13.93 o 
   7   1   8        6.98       15.27      9.06 o 
  -7   2   8       85.25       83.54     11.35 o 
  -6   2   8       19.67       30.31      8.84 o 
  -5   2   8       75.07       72.03     13.91 o 
  -4   2   8      674.04      698.19     22.42 o 
  -3   2   8       47.00       53.58      6.63 o 
  -2   2   8     2138.76     2256.65     28.15 o 
  -1   2   8      629.78      618.71      9.06 o 
   0   2   8      802.64      796.91     15.07 o 
   1   2   8      611.65      616.32     32.16 o 
   2   2   8     2137.12     2223.03    174.37 o 
   3   2   8       43.24       53.47      6.77 o 
   4   2   8      656.53      643.21     25.64 o 
   5   2   8       76.88       76.11      7.55 o 
   6   2   8       17.17        9.59     25.82 o 
   7   2   8       83.97       37.00     16.06 o 
  -7   3   8       34.35       12.15     17.28 o 
  -6   3   8       57.17       50.94      8.31 o 
  -5   3   8      136.49      132.05      9.70 o 
  -4   3   8      377.88      374.80     14.45 o 
  -3   3   8     1299.38     1283.68     19.27 o 
  -2   3   8      158.06      153.23     13.35 o 
  -1   3   8     4576.48     4453.78    496.31 o 
   0   3   8      126.94      127.82      7.78 o 
   1   3   8     4488.65     4498.72     98.93 o 
   2   3   8      153.87      160.64     10.88 o 
   3   3   8     1320.41     1256.58     44.66 o 
   4   3   8      374.67      367.47     42.89 o 
   5   3   8      145.76      163.17      7.34 o 
   6   3   8       54.68       51.97      9.90 o 
   7   3   8       33.92       27.64      8.77 o 
  -7   4   8       61.86       21.34      9.44 o 
  -6   4   8       35.30       55.86      9.55 o 
  -5   4   8       20.98       19.77     19.62 o 
  -4   4   8       16.72       42.69      9.55 o 
  -3   4   8      223.45      213.72      8.15 o 
  -2   4   8      290.66      278.11     14.87 o 
  -1   4   8      352.34      329.87     29.84 o 
   0   4   8     2925.32     2916.58     51.58 o 
   1   4   8      372.92      379.82      7.13 o 
   2   4   8      292.77      284.01      8.44 o 
   3   4   8      233.84      229.80     36.48 o 
   4   4   8       14.30       41.84     14.41 o 
   5   4   8       23.26       34.51      7.95 o 
   6   4   8       37.51       35.52      9.16 o 
   7   4   8       64.28       46.12      9.94 o 
  -7   5   8       55.76       16.74     15.45 o 
  -6   5   8       97.99       83.95     10.49 o 
  -5   5   8        5.43       48.67      9.49 o 
  -4   5   8      497.02      537.52     14.44 o 
  -3   5   8      217.70      233.84      8.65 o 
  -2   5   8     1361.17     1346.09     45.38 o 
  -1   5   8       49.84       45.73      7.94 o 
   0   5   8     4997.10     5140.64     88.31 o 
   1   5   8       47.74       53.66      6.19 o 
   2   5   8     1353.84     1345.77     53.33 o 
   3   5   8      216.62      201.87      9.56 o 
   4   5   8      487.42      466.80     59.58 o 
   5   5   8        5.29       16.18      6.86 o 
   6   5   8      101.37       81.99     16.40 o 
   7   5   8       55.61       31.80     11.91 o 
  -6   6   8       73.75      106.07     11.99 o 
  -5   6   8       19.83       40.53     11.59 o 
  -4   6   8      164.99      190.73      8.39 o 
  -3   6   8       74.65       74.63     21.85 o 
  -2   6   8      229.92      232.32     10.35 o 
  -1   6   8      309.06      304.16     17.76 o 
   0   6   8       30.72       29.12      7.18 o 
   1   6   8      310.55      339.56     12.66 o 
   2   6   8      219.93      243.63      9.56 o 
   3   6   8       76.55       91.97      7.48 o 
   4   6   8      166.46      182.41     19.89 o 
   5   6   8       19.40       35.47      9.61 o 
   6   6   8       74.81       86.58     19.93 o 
  -6   7   8      208.44      168.89     24.81 o 
  -5   7   8       44.84       60.23     24.50 o 
  -4   7   8      414.72      425.75      9.09 o 
  -3   7   8      141.39      146.25     10.50 o 
  -2   7   8      401.07      393.02     27.67 o 
  -1   7   8     1006.76      955.68     26.58 o 
   0   7   8     1106.43     1165.73     21.41 o 
   1   7   8     1023.93      996.97     19.26 o 
   2   7   8      402.89      408.46     10.07 o 
   3   7   8      152.93      180.86     26.74 o 
   4   7   8      416.10      422.29     43.44 o 
   5   7   8       41.43       57.74     16.58 o 
   6   7   8      205.97      179.66     35.39 o 
  -6   8   8       11.20       21.60      7.54 o 
  -5   8   8       39.79       17.48     15.81 o 
  -4   8   8       18.87       36.79      9.34 o 
  -3   8   8       36.50       56.18      7.04 o 
  -2   8   8      312.62      328.82     21.05 o 
  -1   8   8      624.88      642.77     22.33 o 
   0   8   8     1981.03     2021.58     58.11 o 
   1   8   8      622.35      653.58     19.24 o 
   2   8   8      311.90      324.53      8.45 o 
   3   8   8       37.25       37.00      6.46 o 
   4   8   8       18.22       10.69     11.28 o 
   5   8   8       40.17       35.44      7.40 o 
   6   8   8       10.32       24.00     11.84 o 
  -6   9   8       88.41       80.92     22.09 o 
  -5   9   8       99.13       90.10     43.10 o 
  -4   9   8       67.35       71.79     11.18 o 
  -3   9   8      101.07      109.36      9.77 o 
  -2   9   8       39.28       58.48     12.92 o 
  -1   9   8      102.81       92.65      7.35 o 
   0   9   8       99.25       92.43      7.98 o 
   1   9   8      100.97       96.33      9.56 o 
   2   9   8       41.34       40.16      7.93 o 
   3   9   8      104.54      100.88      7.70 o 
   4   9   8       65.86       81.90     31.92 o 
   5   9   8      103.07       85.22      9.55 o 
   6   9   8       88.48       89.67     11.36 o 
  -6  10   8        0.66       26.22      9.11 o 
  -5  10   8       81.56      104.63     10.28 o 
  -4  10   8       34.20       28.83      8.16 o 
  -3  10   8        4.76        8.11      7.41 o 
  -2  10   8        1.19       24.51     10.32 o 
  -1  10   8       18.53       19.13      7.12 o 
   0  10   8       46.38       37.31      8.42 o 
   1  10   8       16.08       34.34     12.91 o 
   2  10   8        1.76       29.00      9.70 o 
   3  10   8        5.01        3.34      8.74 o 
   4  10   8       34.77       40.30      7.56 o 
   5  10   8       81.46       99.95     39.03 o 
   6  10   8        0.60       10.27     13.52 o 
  -6  11   8        1.89       -5.85     21.60 o 
  -5  11   8        8.43        2.54     10.67 o 
  -4  11   8       12.06        4.86      8.08 o 
  -3  11   8      102.06      114.18      8.98 o 
  -2  11   8      389.25      385.47     38.69 o 
  -1  11   8       86.73       95.04     10.28 o 
   0  11   8      113.39      134.16      9.96 o 
   1  11   8       88.77       97.44      9.70 o 
   2  11   8      383.43      379.08     24.61 o 
   3  11   8      103.26      117.23     27.34 o 
   4  11   8       13.21       38.97      9.41 o 
   5  11   8        8.74       12.65      7.93 o 
   6  11   8        1.79        9.03      9.02 o 
  -5  12   8      109.02      102.61     47.88 o 
  -4  12   8       63.52       53.76      7.33 o 
  -3  12   8      292.88      273.91     25.26 o 
  -2  12   8      675.18      662.75     48.05 o 
  -1  12   8      601.90      609.46     50.32 o 
   0  12   8       38.77       46.36     12.22 o 
   1  12   8      604.95      589.88     47.21 o 
   2  12   8      682.49      626.97     54.85 o 
   3  12   8      292.36      252.05     24.40 o 
   4  12   8       64.45       58.26     27.44 o 
   5  12   8      113.15      136.84     19.42 o 
  -5  13   8       20.73       32.32      8.87 o 
  -4  13   8       51.48       62.89     14.10 o 
  -3  13   8      168.48      161.49     15.59 o 
  -2  13   8      173.06      172.18     21.13 o 
  -1  13   8        6.11       -2.19      6.60 o 
   0  13   8        3.93       17.75     10.67 o 
   1  13   8        5.73       10.96     14.23 o 
   2  13   8      170.00      161.04     23.18 o 
   3  13   8      174.52      139.46     39.04 o 
   4  13   8       54.12       58.74     26.94 o 
   5  13   8       19.68       19.11     10.78 o 
  -5  14   8       21.65       31.88     17.58 o 
  -4  14   8       74.04       63.70     22.58 o 
  -3  14   8       49.40       53.12      6.69 o 
  -2  14   8      227.99      188.79     17.90 o 
  -1  14   8      298.39      314.50     16.61 o 
   0  14   8       53.06       48.73     13.82 o 
   1  14   8      301.01      262.55     30.05 o 
   2  14   8      225.52      237.44     49.92 o 
   3  14   8       50.80       47.93      7.93 o 
   4  14   8       71.98       54.36     13.42 o 
   5  14   8       20.98       29.70     17.38 o 
  -5  15   8       44.48       25.03     11.92 o 
  -4  15   8       18.62       16.63      8.32 o 
  -3  15   8      308.96      299.32     32.16 o 
  -2  15   8       87.53       95.13     11.88 o 
  -1  15   8      344.36      354.84     21.92 o 
   0  15   8      221.15      237.40     10.64 o 
   1  15   8      353.33      365.83     10.27 o 
   2  15   8       93.42       84.85     29.38 o 
   3  15   8      309.64      317.45     94.36 o 
   4  15   8       17.90       16.31     10.42 o 
  -4  16   8        2.70       12.94     10.36 o 
  -3  16   8       31.14       33.85      7.81 o 
  -2  16   8       98.65       91.92     10.58 o 
  -1  16   8       43.41       60.90     16.03 o 
   0  16   8      231.03      216.99     14.34 o 
   1  16   8       44.45       56.73     10.06 o 
   2  16   8      102.45       91.51     13.42 o 
   3  16   8       28.72       36.91     17.08 o 
   4  16   8        2.57        7.72      8.84 o 
  -4  17   8       25.19       27.81      9.97 o 
  -3  17   8        9.10        3.41      9.34 o 
  -2  17   8       72.26       97.90      9.06 o 
  -1  17   8      166.69      172.67     13.32 o 
   0  17   8      285.02      264.15     53.07 o 
   1  17   8      163.12      163.84     30.04 o 
   2  17   8       67.47       76.39     17.43 o 
   3  17   8        8.54       20.49     21.14 o 
   4  17   8       25.47       59.61     11.28 o 
  -3  18   8       45.38       31.35      7.44 o 
  -2  18   8       34.58       14.72     16.56 o 
  -1  18   8       75.59       72.30     11.99 o 
   0  18   8      154.52      162.45      9.21 o 
   1  18   8       74.10       65.14     11.81 o 
   2  18   8       36.23       61.22      8.91 o 
   3  18   8       45.87       48.44     16.83 o 
  -2  19   8       10.72       24.88      9.59 o 
  -1  19   8      111.40       82.92     10.16 o 
   0  19   8      158.33      121.99     30.40 o 
   1  19   8      113.88      115.16      7.88 o 
   2  19   8       10.83       22.09      7.86 o 
  -1  20   8      120.31       65.92     17.48 o 
   0  20   8       10.29       34.78     19.62 o 
   1  20   8      118.78       97.36     13.51 o 
   1   0   9      234.18      281.40      7.85 o 
   2   0   9      232.33      233.19     13.16 o 
   3   0   9       40.60       49.19      6.76 o 
   4   0   9      170.58      189.16      6.97 o 
   5   0   9        0.26       -0.15      9.34 o 
   6   0   9      409.24      338.96      8.95 o 
   7   0   9       21.64       23.15      8.98 o 
  -7   1   9       41.81        9.36     11.42 o 
  -6   1   9        5.39       -7.90      7.90 o 
  -5   1   9       37.10       43.57      6.68 o 
  -4   1   9      106.64      114.91      5.84 o 
  -3   1   9      229.58      214.08      7.06 o 
  -2   1   9      534.42      536.84     19.39 o 
  -1   1   9       55.92       76.73      6.48 o 
   0   1   9       67.30       70.89      6.47 o 
   1   1   9       52.24       70.47      5.92 o 
   2   1   9      540.81      534.57     29.46 o 
   3   1   9      235.20      231.39      7.00 o 
   4   1   9      104.50      111.95     13.39 o 
   5   1   9       36.01       39.87     12.20 o 
   6   1   9        4.92       -0.15     16.97 o 
   7   1   9       40.40       16.47     11.59 o 
  -7   2   9        2.69       11.98     11.21 o 
  -6   2   9       40.06       42.83      8.23 o 
  -5   2   9       29.90       29.30      6.48 o 
  -4   2   9       38.55       44.13     18.60 o 
  -3   2   9      366.61      364.99      7.53 o 
  -2   2   9      385.36      364.65     16.07 o 
  -1   2   9      304.56      329.81     18.00 o 
   0   2   9       35.05       41.27      6.96 o 
   1   2   9      294.61      321.51     12.41 o 
   2   2   9      381.48      334.52     44.03 o 
   3   2   9      360.76      383.32     18.66 o 
   4   2   9       42.71       55.75     10.22 o 
   5   2   9       31.33       55.43      9.14 o 
   6   2   9       39.63       52.80      9.12 o 
   7   2   9        3.28        2.71     12.50 o 
  -7   3   9       18.75      -11.35     11.35 o 
  -6   3   9        9.49        0.32     10.28 o 
  -5   3   9       20.85        8.87      9.27 o 
  -4   3   9      754.36      756.00      9.01 o 
  -3   3   9      212.44      219.29      7.25 o 
  -2   3   9     3156.25     3288.64    150.79 o 
  -1   3   9     1540.51     1561.95     78.75 o 
   0   3   9      241.09      243.38      7.60 o 
   1   3   9     1545.20     1692.02     10.73 o 
   2   3   9     3188.15     3387.41     19.06 o 
   3   3   9      210.52      198.78     13.33 o 
   4   3   9      753.01      752.83     44.07 o 
   5   3   9       20.11       29.77      6.83 o 
   6   3   9       11.31       10.12      7.10 o 
   7   3   9       19.06       22.07      8.11 o 
  -7   4   9       69.73       50.95     11.50 o 
  -6   4   9       56.30       51.88      8.31 o 
  -5   4   9       96.94      107.49     17.18 o 
  -4   4   9       25.99       33.23      7.90 o 
  -3   4   9      369.28      393.06     11.61 o 
  -2   4   9      171.11      172.09      9.29 o 
  -1   4   9     3710.49     3787.55    366.13 o 
   0   4   9      901.64      908.19     16.71 o 
   1   4   9     3726.68     3838.68     65.19 o 
   2   4   9      179.27      177.27     14.24 o 
   3   4   9      370.95      365.22     19.63 o 
   4   4   9       24.97       20.02      9.61 o 
   5   4   9       97.91       89.90      6.34 o 
   6   4   9       55.09       46.87      9.85 o 
   7   4   9       70.15       59.58     14.28 o 
  -6   5   9       28.29       36.77     10.13 o 
  -5   5   9      133.43      130.43      8.04 o 
  -4   5   9      476.42      456.55     35.50 o 
  -3   5   9      515.17      509.80     32.76 o 
  -2   5   9     1609.05     1648.57     12.14 o 
  -1   5   9       97.53       91.71      9.10 o 
   0   5   9      126.64      103.00      7.02 o 
   1   5   9       91.35       92.91      6.71 o 
   2   5   9     1644.55     1727.49     73.67 o 
   3   5   9      499.90      512.43     29.30 o 
   4   5   9      471.51      484.76     76.09 o 
   5   5   9      124.65      120.45     17.94 o 
   6   5   9       27.02       26.51      9.42 o 
  -6   6   9       77.10       75.82     25.35 o 
  -5   6   9       23.23       47.60      6.24 o 
  -4   6   9      538.86      525.54     28.48 o 
  -3   6   9      248.29      236.99     16.78 o 
  -2   6   9      545.08      548.98      9.32 o 
  -1   6   9       70.06       66.73      6.81 o 
   0   6   9      599.30      519.04     22.82 o 
   1   6   9       68.36       60.88      7.45 o 
   2   6   9      584.13      579.97     10.43 o 
   3   6   9      257.55      242.22     12.00 o 
   4   6   9      540.51      577.79     66.43 o 
   5   6   9       23.35       15.58      8.44 o 
   6   6   9       72.74       61.55     10.63 o 
  -6   7   9      141.55      114.47     26.55 o 
  -5   7   9       86.96       86.73     13.72 o 
  -4   7   9      231.71      206.15     10.20 o 
  -3   7   9      532.45      489.69     19.02 o 
  -2   7   9      178.99      177.59      8.38 o 
  -1   7   9      133.22      129.67     10.65 o 
   0   7   9       53.44       73.56      6.90 o 
   1   7   9      146.69      138.79      7.50 o 
   2   7   9      178.16      188.13      7.86 o 
   3   7   9      525.49      518.45     10.22 o 
   4   7   9      233.19      239.98     18.40 o 
   5   7   9       91.68       82.57     15.34 o 
   6   7   9      146.58      125.67     19.85 o 
  -6   8   9       84.90       73.05      8.96 o 
  -5   8   9      167.60      176.85     26.53 o 
  -4   8   9      208.67      194.25      8.31 o 
  -3   8   9      353.91      371.87     17.59 o 
  -2   8   9      239.14      246.25     15.15 o 
  -1   8   9      582.33      508.06     18.13 o 
   0   8   9       43.22       61.37      9.11 o 
   1   8   9      584.47      549.46      9.32 o 
   2   8   9      236.51      241.69      8.34 o 
   3   8   9      338.72      366.96     29.90 o 
   4   8   9      218.77      200.19     26.54 o 
   5   8   9      169.55      170.62     31.51 o 
   6   8   9       82.57       55.40     24.99 o 
  -6   9   9       16.09        2.90     18.34 o 
  -5   9   9        7.06        3.95     20.33 o 
  -4   9   9      371.46      358.74     34.58 o 
  -3   9   9       56.19       69.00     28.26 o 
  -2   9   9     1143.05     1122.62     70.98 o 
  -1   9   9       65.29       53.57      6.58 o 
   0   9   9      826.43      800.37      9.14 o 
   1   9   9       74.91       81.85      7.75 o 
   2   9   9     1150.65     1165.74     21.70 o 
   3   9   9       52.07       80.08     17.48 o 
   4   9   9      383.58      364.73     66.92 o 
   5   9   9        8.04       36.32      9.92 o 
   6   9   9       16.11       29.84      7.82 o 
  -6  10   9       74.46       38.55     19.57 o 
  -5  10   9       62.99       72.63     14.13 o 
  -4  10   9      211.51      204.54      8.57 o 
  -3  10   9       49.20       49.35      9.86 o 
  -2  10   9      939.73      973.33     69.71 o 
  -1  10   9      636.41      671.14     34.20 o 
   0  10   9     3320.32     3377.93     32.60 o 
   1  10   9      652.39      625.12     16.69 o 
   2  10   9      969.65      949.71     42.36 o 
   3  10   9       43.30       35.40      7.78 o 
   4  10   9      206.33      197.84     49.21 o 
   5  10   9       60.67       67.94     23.89 o 
   6  10   9       72.98       74.66     23.99 o 
  -6  11   9       14.51       17.19      9.27 o 
  -5  11   9       15.13       -3.73     16.97 o 
  -4  11   9       25.29       12.57     13.31 o 
  -3  11   9      118.50      124.38      8.19 o 
  -2  11   9      384.59      417.27     34.26 o 
  -1  11   9      267.08      288.76     28.52 o 
   0  11   9      573.89      615.92     23.49 o 
   1  11   9      262.13      282.08     39.25 o 
   2  11   9      383.40      392.87      7.84 o 
   3  11   9      115.33      118.39     17.79 o 
   4  11   9       23.83       37.53      7.81 o 
   5  11   9       15.97       28.15     12.91 o 
   6  11   9       14.45       12.91      9.40 o 
  -5  12   9      176.18      160.74     71.16 o 
  -4  12   9      154.98      145.91     10.49 o 
  -3  12   9      200.09      216.93     10.27 o 
  -2  12   9      141.06      153.65     19.59 o 
  -1  12   9      309.87      309.34     16.49 o 
   0  12   9     1273.89     1222.32     44.05 o 
   1  12   9      296.91      307.41     19.93 o 
   2  12   9      152.76      162.20     23.38 o 
   3  12   9      197.10      183.71     42.50 o 
   4  12   9      149.47      154.10     48.08 o 
   5  12   9      180.32      168.02     41.07 o 
  -5  13   9        0.99       39.29     22.66 o 
  -4  13   9       36.17       77.93     34.86 o 
  -3  13   9       11.23       24.81      9.05 o 
  -2  13   9      105.86      116.53     11.49 o 
  -1  13   9      153.48      175.74     14.79 o 
   0  13   9      433.95      421.65     20.85 o 
   1  13   9      151.71      161.79     29.07 o 
   2  13   9      108.79      112.79      9.42 o 
   3  13   9       13.15       -7.58      9.35 o 
   4  13   9       35.55       43.39     18.30 o 
   5  13   9        0.97       19.19     10.71 o 
  -5  14   9       12.85       19.64     27.85 o 
  -4  14   9        9.74       10.73      8.72 o 
  -3  14   9      344.96      315.27     36.92 o 
  -2  14   9       31.15       18.13      6.97 o 
  -1  14   9      483.22      491.77     31.67 o 
   0  14   9      197.62      198.38     10.34 o 
   1  14   9      487.71      471.20     97.75 o 
   2  14   9       33.04       28.10     14.43 o 
   3  14   9      342.48      333.77     69.35 o 
   4  14   9       10.03       11.06     15.35 o 
   5  14   9       12.89       39.31     10.37 o 
  -4  15   9       29.40       24.41     10.16 o 
  -3  15   9      121.92      145.52     30.75 o 
  -2  15   9       22.33       51.08     13.67 o 
  -1  15   9        4.90       -6.80      6.80 o 
   0  15   9       64.76       61.17      8.38 o 
   1  15   9        4.83        6.45     11.10 o 
   2  15   9       22.77       29.49      9.77 o 
   3  15   9      122.19      130.37     50.93 o 
   4  15   9       29.79       -1.12     37.00 o 
  -4  16   9       87.75      108.49     42.28 o 
  -3  16   9       18.27       28.36      8.00 o 
  -2  16   9      120.43      147.70     21.01 o 
  -1  16   9       84.64       89.87      6.42 o 
   0  16   9       46.77       43.14     10.28 o 
   1  16   9       84.15       84.92     21.39 o 
   2  16   9      123.55      131.86     17.18 o 
   3  16   9       18.66       -5.64     10.42 o 
   4  16   9       84.77       77.72     43.81 o 
  -4  17   9        5.79      -11.59     11.59 o 
  -3  17   9       17.35        9.97      8.28 o 
  -2  17   9      115.72      113.28     15.09 o 
  -1  17   9      196.13      192.41      9.25 o 
   0  17   9      130.01      125.13     10.88 o 
   1  17   9      197.42      208.92     34.82 o 
   2  17   9      113.49       89.17     25.38 o 
   3  17   9       16.72       13.11     30.59 o 
   4  17   9        5.26        8.12     11.50 o 
  -3  18   9       11.68       12.29      7.48 o 
  -2  18   9       46.36       72.09      9.58 o 
  -1  18   9      128.08      141.78     16.57 o 
   0  18   9       26.51       23.14      7.40 o 
   1  18   9      123.47      113.00     10.87 o 
   2  18   9       45.40       34.95     15.47 o 
   3  18   9       10.81       20.34      9.01 o 
  -2  19   9        0.27       12.14     12.69 o 
  -1  19   9       27.60        7.38     22.36 o 
   0  19   9        1.35       12.62      8.95 o 
   1  19   9       28.05       35.34      7.79 o 
   2  19   9        0.40       19.77      7.89 o 
  -1  20   9        2.63       -7.69     11.57 o 
   0  20   9      185.90      142.19     33.10 o 
   1  20   9        2.78       12.79     15.05 o 
   0   0  10     9131.58     8853.19    303.94 o 
   1   0  10        2.46        9.57      6.77 o 
   2   0  10     4168.32     4142.87    163.51 o 
   3   0  10       64.58       75.08      8.19 o 
   4   0  10      353.82      389.64      8.28 o 
   5   0  10        9.67        7.28      7.66 o 
   6   0  10        7.01        6.27     10.77 o 
   7   0  10        0.38       25.41     11.38 o 
  -7   1  10       89.23       55.70      9.73 o 
  -6   1  10       52.51       48.44      8.42 o 
  -5   1  10      199.35      185.28      8.02 o 
  -4   1  10       34.27       36.67      6.50 o 
  -3   1  10      434.39      436.40     19.18 o 
  -2   1  10     1121.52     1093.82     77.13 o 
  -1   1  10      632.85      619.85     22.43 o 
   0   1  10     3200.53     3149.98     34.29 o 
   1   1  10      634.94      592.87     27.15 o 
   2   1  10     1119.83     1118.87     88.39 o 
   3   1  10      425.48      416.18      6.60 o 
   4   1  10       31.79       38.09      7.86 o 
   5   1  10      194.59      197.03     12.70 o 
   6   1  10       51.23       48.66      7.35 o 
   7   1  10       89.29       21.50     34.46 o 
  -7   2  10        1.54        0.86     12.92 o 
  -6   2  10      107.20       92.32      8.65 o 
  -5   2  10      159.39      177.91      6.30 o 
  -4   2  10      245.67      252.72      7.13 o 
  -3   2  10      519.88      489.22     19.71 o 
  -2   2  10      262.08      242.50      7.49 o 
  -1   2  10     1204.35     1217.09     42.84 o 
   0   2  10     1208.26     1425.64     19.88 o 
   1   2  10     1263.92     1273.20     13.57 o 
   2   2  10      256.36      244.30     30.63 o 
   3   2  10      523.20      528.31     18.49 o 
   4   2  10      254.91      246.95      7.48 o 
   5   2  10      151.90      151.97      8.34 o 
   6   2  10      109.59      137.57     15.92 o 
   7   2  10        1.87       12.56     10.01 o 
  -7   3  10       72.06       38.29     18.91 o 
  -6   3  10      199.96      183.89     12.96 o 
  -5   3  10      184.36      202.89      8.25 o 
  -4   3  10        4.70       24.22      7.49 o 
  -3   3  10     1049.30     1070.38     26.57 o 
  -2   3  10      412.05      406.67     18.59 o 
  -1   3  10      589.20      569.09     40.53 o 
   0   3  10      949.18      987.87     21.36 o 
   1   3  10      632.76      653.69      7.65 o 
   2   3  10      420.98      437.07     18.72 o 
   3   3  10     1045.46      996.11    123.52 o 
   4   3  10        6.89       13.93      6.15 o 
   5   3  10      186.28      173.52     14.98 o 
   6   3  10      204.45      206.90     25.85 o 
   7   3  10       74.30       65.01     12.84 o 
  -6   4  10       20.97       26.58      8.76 o 
  -5   4  10      125.17      128.76      7.20 o 
  -4   4  10      581.24      618.73      9.41 o 
  -3   4  10      866.31      853.98     30.39 o 
  -2   4  10      831.25      861.11     38.11 o 
  -1   4  10      566.47      526.99     52.25 o 
   0   4  10       23.55       26.41      5.89 o 
   1   4  10      540.65      518.77      8.14 o 
   2   4  10      829.11      877.88      9.78 o 
   3   4  10      869.98      899.96     46.63 o 
   4   4  10      584.14      539.13     50.46 o 
   5   4  10      125.61      116.10     17.55 o 
   6   4  10       20.95       12.33      7.55 o 
  -6   5  10       85.87       77.18     13.93 o 
  -5   5  10       33.50       35.61     11.01 o 
  -4   5  10      282.54      303.49     22.88 o 
  -3   5  10      255.79      256.23     10.56 o 
  -2   5  10      710.89      721.51     30.56 o 
  -1   5  10       12.18       19.13      5.58 o 
   0   5  10     1261.21     1237.91     41.76 o 
   1   5  10       11.07       18.15      6.64 o 
   2   5  10      738.11      726.00     23.01 o 
   3   5  10      263.40      282.34     17.29 o 
   4   5  10      273.35      277.36     31.52 o 
   5   5  10       32.21       29.01      8.05 o 
   6   5  10       85.73       75.04     14.74 o 
  -6   6  10       37.70       32.55     10.34 o 
  -5   6  10        5.33       17.53      6.83 o 
  -4   6  10      469.63      464.57     12.92 o 
  -3   6  10       38.74       56.87      8.35 o 
  -2   6  10     1838.14     1768.92     19.49 o 
  -1   6  10      117.85      132.62      9.21 o 
   0   6  10       50.76       54.51      7.03 o 
   1   6  10      114.89      123.56      8.79 o 
   2   6  10     1838.10     1807.52     10.89 o 
   3   6  10       37.53       57.97      7.52 o 
   4   6  10      473.09      496.85     33.16 o 
   5   6  10        4.75       -7.54     12.20 o 
   6   6  10       35.30       26.19      7.81 o 
  -6   7  10        5.79        7.86     12.15 o 
  -5   7  10      217.98      189.58     31.65 o 
  -4   7  10      206.78      220.89     10.13 o 
  -3   7  10      882.41      863.52     10.09 o 
  -2   7  10      445.85      465.53     12.92 o 
  -1   7  10      259.71      246.50     19.70 o 
   0   7  10      137.18      140.80      7.94 o 
   1   7  10      253.70      219.36      7.50 o 
   2   7  10      444.22      428.20     21.26 o 
   3   7  10      877.93      878.19     14.56 o 
   4   7  10      206.05      196.13     17.69 o 
   5   7  10      220.46      208.29     64.76 o 
   6   7  10        6.09       17.07      7.40 o 
  -6   8  10       57.74       61.74     17.81 o 
  -5   8  10       25.42       20.55      7.40 o 
  -4   8  10      251.47      310.92     42.81 o 
  -3   8  10      292.23      262.33     11.19 o 
  -2   8  10     1288.88     1295.43     20.99 o 
  -1   8  10       42.73       55.23      6.77 o 
   0   8  10        1.06        9.29      6.83 o 
   1   8  10       43.36       60.27      7.35 o 
   2   8  10     1280.23     1246.23     46.16 o 
   3   8  10      298.96      316.73     15.36 o 
   4   8  10      249.20      258.38     32.94 o 
   5   8  10       26.25       27.73      8.13 o 
   6   8  10       60.22       55.90     28.76 o 
  -6   9  10       37.44       18.21     19.62 o 
  -5   9  10        1.73       27.12     13.01 o 
  -4   9  10      135.25      137.91      8.68 o 
  -3   9  10        0.51       16.40     18.70 o 
  -2   9  10      175.57      166.64     10.28 o 
  -1   9  10       31.40       33.21      8.77 o 
   0   9  10      524.25      553.33     21.30 o 
   1   9  10       32.85       36.46     11.38 o 
   2   9  10      165.15      161.34     13.01 o 
   3   9  10        0.45       13.36      8.98 o 
   4   9  10      138.69      169.22     14.13 o 
   5   9  10        1.28       10.79      9.05 o 
   6   9  10       37.81       47.87     13.31 o 
  -6  10  10        6.81       28.40     10.43 o 
  -5  10  10       32.99       32.10     10.56 o 
  -4  10  10       59.08       31.65      7.11 o 
  -3  10  10       58.39       79.51     18.09 o 
  -2  10  10      214.27      198.78     18.37 o 
  -1  10  10        0.40       -2.10      6.71 o 
   0  10  10        0.47       -5.83      9.62 o 
   1  10  10        0.17       16.58     12.30 o 
   2  10  10      215.10      202.26     27.15 o 
   3  10  10       61.87       69.21      9.13 o 
   4  10  10       62.15       81.42      9.77 o 
   5  10  10       31.31       17.93      8.03 o 
   6  10  10        6.52       17.07     13.01 o 
  -5  11  10       21.18       46.29     22.77 o 
  -4  11  10       92.18       96.67     12.30 o 
  -3  11  10       21.78       30.84     40.25 o 
  -2  11  10       17.02       25.27      6.77 o 
  -1  11  10      388.83      373.47      7.18 o 
   0  11  10      326.47      389.27     17.36 o 
   1  11  10      387.47      394.97      7.91 o 
   2  11  10       16.50       11.13     13.52 o 
   3  11  10       20.22       -4.92      7.52 o 
   4  11  10       94.78       91.48     24.19 o 
   5  11  10       20.39       19.16      8.46 o 
  -5  12  10       13.37       14.56     18.50 o 
  -4  12  10       17.08       19.22     13.72 o 
  -3  12  10      205.24      200.78     72.39 o 
  -2  12  10       27.02       25.77      7.50 o 
  -1  12  10      304.39      321.46     23.01 o 
   0  12  10       10.19       13.32      6.40 o 
   1  12  10      306.01      325.43     23.59 o 
   2  12  10       26.87       35.18      6.46 o 
   3  12  10      201.83      191.13     31.62 o 
   4  12  10       17.31       -0.74      7.97 o 
   5  12  10       11.79       29.79     18.90 o 
  -5  13  10       12.55       23.46     18.90 o 
  -4  13  10        3.71       22.66      9.76 o 
  -3  13  10      114.12      119.31      8.53 o 
  -2  13  10      120.52      128.39     15.20 o 
  -1  13  10      738.07      731.21     75.34 o 
   0  13  10     1779.44     1754.31     86.61 o 
   1  13  10      742.25      732.23    114.38 o 
   2  13  10      122.72      113.94     16.57 o 
   3  13  10      111.59      116.83     37.71 o 
   4  13  10        2.64       32.28     13.52 o 
   5  13  10       12.02        7.23     17.68 o 
  -5  14  10        2.61       10.56     21.55 o 
  -4  14  10       44.97       53.20     13.31 o 
  -3  14  10       60.27       76.97     30.29 o 
  -2  14  10       85.09       87.27     11.05 o 
  -1  14  10       19.90       39.53      7.36 o 
   0  14  10      206.46      214.70     36.08 o 
   1  14  10       19.13       -8.03     16.87 o 
   2  14  10       85.32       80.88      6.96 o 
   3  14  10       61.09       69.52     18.70 o 
   4  14  10       46.84       48.47     22.67 o 
   5  14  10        2.39        8.03     20.02 o 
  -4  15  10       29.00       25.87     23.07 o 
  -3  15  10       46.54       83.17     19.43 o 
  -2  15  10       43.52       47.43      6.89 o 
  -1  15  10       11.71       18.04      6.10 o 
   0  15  10      112.29      122.92      7.05 o 
   1  15  10       14.22       11.58      7.08 o 
   2  15  10       44.40       27.34      9.70 o 
   3  15  10       45.21       73.80     31.51 o 
   4  15  10       28.96       62.46     10.56 o 
  -4  16  10        6.97        7.83     33.23 o 
  -3  16  10       70.93       62.50      7.13 o 
  -2  16  10       57.26       89.40     15.04 o 
  -1  16  10       22.62       22.59      5.79 o 
   0  16  10        8.73       13.40      8.00 o 
   1  16  10       23.84       28.18     14.02 o 
   2  16  10       53.28       51.48     19.72 o 
   3  16  10       69.13       46.20     13.72 o 
   4  16  10        8.22       13.73     11.48 o 
  -3  17  10       25.45        9.75     13.35 o 
  -2  17  10      100.30      127.19     29.32 o 
  -1  17  10       35.42       54.75      7.51 o 
   0  17  10       19.65       20.66      7.22 o 
   1  17  10       36.17       38.16      8.43 o 
   2  17  10      100.92      123.37     36.65 o 
   3  17  10       25.79       40.34     19.92 o 
  -3  18  10        0.88       20.77     12.39 o 
  -2  18  10       20.72       10.35     11.33 o 
  -1  18  10      145.18       98.84     15.92 o 
   0  18  10       12.13       21.87      9.60 o 
   1  18  10      145.08      156.29     38.71 o 
   2  18  10       21.18       11.48     10.37 o 
   3  18  10        0.51       15.41     10.37 o 
  -2  19  10       28.26       30.50     10.67 o 
  -1  19  10      137.13       98.61      8.63 o 
   0  19  10       17.28       36.03      8.95 o 
   1  19  10      140.39      132.34     41.21 o 
   2  19  10       27.86       13.23     12.08 o 
  -1  20  10      118.28       72.55      9.88 o 
   0  20  10       67.97       56.16      9.58 o 
   1  20  10      115.57       85.28     16.65 o 
   1   0  11     4897.54     4947.56    112.08 o 
   2   0  11      633.53      629.94     20.12 o 
   3   0  11      287.43      260.80     11.40 o 
   4   0  11       32.29       30.97      6.51 o 
   5   0  11        0.84        4.44      6.69 o 
   6   0  11       11.01       18.17      7.27 o 
  -6   1  11       33.45       27.65     11.97 o 
  -5   1  11       81.16       75.85      6.83 o 
  -4   1  11       64.20       66.93      6.55 o 
  -3   1  11       68.75       65.39      6.74 o 
  -2   1  11       81.73       83.29      6.67 o 
  -1   1  11      999.24      968.41     11.06 o 
   0   1  11       65.45       64.40      6.20 o 
   1   1  11     1005.53      989.29     39.40 o 
   2   1  11       78.40       75.32      6.90 o 
   3   1  11       61.28       61.61      7.31 o 
   4   1  11       63.62       67.50      5.49 o 
   5   1  11       83.13       87.92      6.36 o 
   6   1  11       31.94       34.80      7.39 o 
  -6   2  11       62.07       74.84     21.28 o 
  -5   2  11        8.09        2.31      5.45 o 
  -4   2  11      276.36      288.47      6.34 o 
  -3   2  11      105.67      113.21      6.91 o 
  -2   2  11       15.78       22.82      5.73 o 
  -1   2  11      165.54      151.45     16.33 o 
   0   2  11     1189.80     1185.42     13.07 o 
   1   2  11      165.45      160.27      7.07 o 
   2   2  11       18.81       29.65      7.99 o 
   3   2  11      103.86      102.57     14.29 o 
   4   2  11      277.09      259.91      7.46 o 
   5   2  11        8.16       14.29      5.94 o 
   6   2  11       60.56       42.18      9.86 o 
  -6   3  11       12.88       13.84      8.41 o 
  -5   3  11       55.29       69.34      6.66 o 
  -4   3  11      106.42      101.89     13.71 o 
  -3   3  11      639.01      672.77     26.65 o 
  -2   3  11      193.54      189.43      9.23 o 
  -1   3  11     2057.49     1995.27     89.65 o 
   0   3  11       35.78       26.79      6.55 o 
   1   3  11     2035.22     1985.61     47.53 o 
   2   3  11      180.88      178.22     12.61 o 
   3   3  11      632.70      630.77     10.43 o 
   4   3  11      110.44      112.76     22.75 o 
   5   3  11       58.00       69.98      7.54 o 
   6   3  11       11.99       -0.17      8.60 o 
  -6   4  11       17.33       10.72      8.56 o 
  -5   4  11       32.41       16.40      6.84 o 
  -4   4  11      243.94      252.66     11.86 o 
  -3   4  11      580.62      597.71      8.12 o 
  -2   4  11      127.24      143.81     22.20 o 
  -1   4  11      496.46      485.53     18.04 o 
   0   4  11       12.75       15.73      6.58 o 
   1   4  11      495.45      516.50      7.29 o 
   2   4  11      131.42      165.92     26.53 o 
   3   4  11      554.27      559.53     20.25 o 
   4   4  11      249.51      269.38      9.35 o 
   5   4  11       33.29       43.69     11.61 o 
   6   4  11       16.75       25.63      7.00 o 
  -6   5  11       11.93        6.29      7.09 o 
  -5   5  11       63.32       69.71      7.19 o 
  -4   5  11      574.63      582.23     25.74 o 
  -3   5  11       97.04      111.75      7.30 o 
  -2   5  11     1004.75     1031.60     39.27 o 
  -1   5  11      308.57      344.72     25.28 o 
   0   5  11     1452.17     1402.65     15.06 o 
   1   5  11      312.99      337.64     10.85 o 
   2   5  11     1004.49      992.95     20.27 o 
   3   5  11       96.27      103.45      7.76 o 
   4   5  11      583.49      543.67     50.26 o 
   5   5  11       63.92       76.90     10.37 o 
   6   5  11       12.16       32.25      9.66 o 
  -6   6  11       19.14       18.76      8.76 o 
  -5   6  11        7.49        9.94      6.91 o 
  -4   6  11      514.43      505.24     15.97 o 
  -3   6  11      233.28      207.63     18.61 o 
  -2   6  11      920.43      899.10     10.26 o 
  -1   6  11       14.78       11.64      6.31 o 
   0   6  11      643.68      602.89     31.69 o 
   1   6  11       15.10       23.12      5.86 o 
   2   6  11      905.74      897.74     13.95 o 
   3   6  11      220.30      210.48      7.93 o 
   4   6  11      531.85      538.28     71.72 o 
   5   6  11        8.76       25.65     14.53 o 
   6   6  11       19.53       16.72     12.40 o 
  -6   7  11       20.46       26.48      8.83 o 
  -5   7  11       99.22       86.40     14.94 o 
  -4   7  11       58.93       75.54     23.68 o 
  -3   7  11      334.06      339.76     13.02 o 
  -2   7  11      134.71      135.18      8.54 o 
  -1   7  11     1002.49      936.32     68.27 o 
   0   7  11      243.41      212.14      7.39 o 
   1   7  11     1014.71      989.35     19.43 o 
   2   7  11      126.38      130.61      8.04 o 
   3   7  11      333.03      303.38      8.25 o 
   4   7  11       61.66       55.19     16.47 o 
   5   7  11       98.89       81.69     46.45 o 
   6   7  11       20.71        7.99      8.80 o 
  -6   8  11       84.85       43.00     30.60 o 
  -5   8  11      150.47      112.76     35.68 o 
  -4   8  11      287.96      333.54     10.27 o 
  -3   8  11      429.53      428.85     17.19 o 
  -2   8  11      396.18      409.18     15.26 o 
  -1   8  11      463.61      449.00     25.29 o 
   0   8  11      499.77      514.86      7.98 o 
   1   8  11      484.26      480.53     10.92 o 
   2   8  11      388.26      412.00     32.14 o 
   3   8  11      440.59      447.50     46.48 o 
   4   8  11      278.50      269.85     28.17 o 
   5   8  11      150.54      118.16     21.35 o 
   6   8  11       86.72       69.01      9.25 o 
  -6   9  11       69.44       45.75     19.74 o 
  -5   9  11       97.50       80.28     23.99 o 
  -4   9  11      107.03      102.71     16.87 o 
  -3   9  11      167.74      180.80      9.85 o 
  -2   9  11      300.85      307.57      8.84 o 
  -1   9  11     1378.82     1345.37     73.69 o 
   0   9  11     1552.31     1621.41     44.66 o 
   1   9  11     1355.49     1375.05     54.89 o 
   2   9  11      305.12      304.90     25.73 o 
   3   9  11      173.82      191.64     21.45 o 
   4   9  11      101.18       91.89      9.48 o 
   5   9  11       95.49       98.46     15.65 o 
   6   9  11       69.91       62.24      9.33 o 
  -6  10  11       74.65       31.54     21.62 o 
  -5  10  11       81.86       87.85      8.88 o 
  -4  10  11       47.55       33.29     11.28 o 
  -3  10  11       50.37       73.29      9.70 o 
  -2  10  11      178.83      167.04      9.99 o 
  -1  10  11      953.46      938.50      9.29 o 
   0  10  11      126.13      135.96      8.12 o 
   1  10  11      959.88      885.18     11.70 o 
   2  10  11      170.24      175.81      9.35 o 
   3  10  11       51.72       57.30     10.88 o 
   4  10  11       48.80       41.21     12.50 o 
   5  10  11       80.92       62.23     33.54 o 
   6  10  11       77.93       80.76     48.69 o 
  -5  11  11       11.10        0.08     10.78 o 
  -4  11  11       62.91       79.15     17.99 o 
  -3  11  11       21.22       47.65      7.40 o 
  -2  11  11      421.81      475.33     37.02 o 
  -1  11  11      393.76      358.17     22.91 o 
   0  11  11       23.11       23.36      6.14 o 
   1  11  11      398.22      363.32     17.80 o 
   2  11  11      427.07      406.09     52.99 o 
   3  11  11       20.39       29.78      6.46 o 
   4  11  11       67.87       79.09     15.65 o 
   5  11  11       10.17        3.76     22.36 o 
  -5  12  11       49.55       46.15     28.87 o 
  -4  12  11       77.50       86.18     16.97 o 
  -3  12  11       85.80      100.17     23.99 o 
  -2  12  11      153.64      154.39     11.68 o 
  -1  12  11      178.75      188.05     17.10 o 
   0  12  11      267.84      267.67     12.47 o 
   1  12  11      183.73      181.35      7.93 o 
   2  12  11      150.14      137.56     29.07 o 
   3  12  11       87.20       88.24     34.36 o 
   4  12  11       79.24       98.84     20.84 o 
   5  12  11       50.54       75.48     27.54 o 
  -5  13  11      102.67       96.05     59.87 o 
  -4  13  11        9.99       14.83      8.68 o 
  -3  13  11      104.06      122.87     17.59 o 
  -2  13  11       43.65       51.93      8.01 o 
  -1  13  11       16.39       27.69      7.37 o 
   0  13  11      462.91      405.48     50.12 o 
   1  13  11       16.61      -10.58     13.82 o 
   2  13  11       44.41       43.97      7.78 o 
   3  13  11       99.81       99.33      9.99 o 
   4  13  11       11.37       14.57     18.90 o 
   5  13  11       99.70      110.81     41.27 o 
  -4  14  11        9.57       53.76     35.17 o 
  -3  14  11       15.07       -1.63     10.88 o 
  -2  14  11       24.63       23.55      7.78 o 
  -1  14  11      150.90      144.85      9.12 o 
   0  14  11      454.40      469.82     33.59 o 
   1  14  11      144.94      144.12     36.80 o 
   2  14  11       25.99       19.79      6.83 o 
   3  14  11       17.00       11.48     18.70 o 
   4  14  11        9.00       24.23     10.48 o 
  -4  15  11        7.99       28.40     18.09 o 
  -3  15  11       45.98       46.84     10.71 o 
  -2  15  11       77.81       91.10     12.50 o 
  -1  15  11      255.94      252.76     23.69 o 
   0  15  11       12.33        5.42      7.93 o 
   1  15  11      256.80      265.21     70.36 o 
   2  15  11       78.42       87.98     20.63 o 
   3  15  11       47.08       32.87     11.08 o 
   4  15  11        8.56       13.27      7.55 o 
  -4  16  11       78.21      101.53     45.03 o 
  -3  16  11       60.95       76.31     10.92 o 
  -2  16  11       57.20       69.10     11.59 o 
  -1  16  11       23.11        6.56      8.98 o 
   0  16  11        0.02       -3.00      6.80 o 
   1  16  11       24.62       27.92      8.17 o 
   2  16  11       58.17      100.48     28.56 o 
   3  16  11       60.85       53.61     21.24 o 
   4  16  11       76.83      129.09     60.28 o 
  -3  17  11       76.83       58.54     29.88 o 
  -2  17  11        6.50       18.69      8.23 o 
  -1  17  11       18.67       34.51      6.58 o 
   0  17  11        0.12       -3.52      9.47 o 
   1  17  11       18.47       32.73      8.49 o 
   2  17  11        5.71       -6.74     12.81 o 
   3  17  11       77.55       67.56     30.80 o 
  -2  18  11        1.63       18.00     15.08 o 
  -1  18  11       12.30        7.79      8.91 o 
   0  18  11        9.64        9.88      7.54 o 
   1  18  11       12.65       -6.14     11.20 o 
   2  18  11        1.89       -7.65      7.65 o 
   3  18  11       89.78       72.80      9.74 o 
  -2  19  11       15.11       43.09     10.77 o 
  -1  19  11        5.70       19.87     14.12 o 
   0  19  11       26.83       23.63     10.00 o 
   1  19  11        5.50       19.92     10.54 o 
   2  19  11       15.36       20.37     19.85 o 
   0   0  12     2566.21     2333.40     64.99 o 
   1   0  12     1159.93     1206.89     19.81 o 
   2   0  12     2164.28     2029.81     39.56 o 
   3   0  12      121.28      132.90      7.25 o 
   4   0  12      527.67      560.75     33.87 o 
   5   0  12        5.85       22.74      7.57 o 
   6   0  12       84.06       88.67     15.80 o 
  -6   1  12       28.61       13.36      7.52 o 
  -5   1  12      211.46      206.33     17.19 o 
  -4   1  12      337.82      352.92      7.27 o 
  -3   1  12      224.51      211.96      8.29 o 
  -2   1  12     1412.01     1400.33     99.41 o 
  -1   1  12      242.46      233.30     10.19 o 
   0   1  12     1808.64     1671.09     91.85 o 
   1   1  12      229.33      237.20      7.12 o 
   2   1  12     1395.80     1387.67     68.35 o 
   3   1  12      241.76      247.87     10.49 o 
   4   1  12      342.83      360.54      7.47 o 
   5   1  12      215.70      212.71     11.57 o 
   6   1  12       31.09       39.12      7.21 o 
  -6   2  12       49.78       59.31      9.04 o 
  -5   2  12      196.24      189.35     12.31 o 
  -4   2  12      113.40      135.66      6.53 o 
  -3   2  12     1189.49     1169.74     54.23 o 
  -2   2  12      850.79      796.89     24.59 o 
  -1   2  12     3317.83     3216.92     38.93 o 
   0   2  12     1363.95     1354.72      8.71 o 
   1   2  12     3340.90     3241.08     47.46 o 
   2   2  12      867.35      852.66     53.50 o 
   3   2  12     1179.83     1130.20    102.51 o 
   4   2  12      115.24      125.79     10.61 o 
   5   2  12      197.75      166.17     15.58 o 
   6   2  12       49.20       39.14      8.12 o 
  -6   3  12       52.10       53.96     19.43 o 
  -5   3  12      100.51      112.07     23.03 o 
  -4   3  12       82.02       86.86     11.18 o 
  -3   3  12       61.62       64.65     10.88 o 
  -2   3  12      419.42      421.39     14.54 o 
  -1   3  12      259.80      243.71     11.04 o 
   0   3  12     1939.32     1969.72     35.29 o 
   1   3  12      259.42      265.01      7.46 o 
   2   3  12      418.14      459.54     21.67 o 
   3   3  12       65.44       81.67      7.70 o 
   4   3  12       78.77       78.06     10.15 o 
   5   3  12      101.00      101.57     18.60 o 
   6   3  12       53.09       42.05      7.29 o 
  -6   4  12       43.79       27.67     10.58 o 
  -5   4  12       79.52       82.54      6.42 o 
  -4   4  12       31.42       45.75     21.85 o 
  -3   4  12       22.98       31.19     10.42 o 
  -2   4  12      249.24      238.72     11.25 o 
  -1   4  12     1352.12     1265.67     98.81 o 
   0   4  12      662.22      594.56     11.59 o 
   1   4  12     1331.85     1252.65     31.46 o 
   2   4  12      262.52      267.86      7.47 o 
   3   4  12       19.75       33.51     15.86 o 
   4   4  12       33.31       38.78     11.08 o 
   5   4  12       76.56       72.89      9.48 o 
   6   4  12       42.82       24.34      7.66 o 
  -6   5  12        7.71       -4.66      8.84 o 
  -5   5  12       69.41       74.51      8.33 o 
  -4   5  12      194.45      210.90      8.24 o 
  -3   5  12     1383.84     1412.85     49.90 o 
  -2   5  12      194.11      204.33      6.76 o 
  -1   5  12      225.01      211.84     13.30 o 
   0   5  12        8.26        7.86      5.95 o 
   1   5  12      240.05      249.31     21.39 o 
   2   5  12      202.26      191.08     14.13 o 
   3   5  12     1363.65     1365.84     31.89 o 
   4   5  12      198.92      189.75     23.08 o 
   5   5  12       72.53      105.84     19.92 o 
   6   5  12        7.45       -0.20     13.42 o 
  -6   6  12       20.26       20.34      6.14 o 
  -5   6  12       98.43       66.15      8.54 o 
  -4   6  12       33.75       32.01      9.76 o 
  -3   6  12       50.66       49.52      7.86 o 
  -2   6  12       98.59       94.44      8.54 o 
  -1   6  12      104.45       99.07      6.94 o 
   0   6  12      500.78      471.88      9.89 o 
   1   6  12      104.58       98.10      7.12 o 
   2   6  12      110.26      116.10     27.04 o 
   3   6  12       51.34       50.05      9.20 o 
   4   6  12       32.12       23.64      7.55 o 
   5   6  12       99.98       93.28     35.07 o 
   6   6  12       21.31       11.99     16.36 o 
  -6   7  12       17.10       19.96      9.07 o 
  -5   7  12        2.14        6.75      8.23 o 
  -4   7  12      136.60      107.17     16.98 o 
  -3   7  12      281.55      282.01     15.76 o 
  -2   7  12      242.74      262.91     19.32 o 
  -1   7  12      168.73      148.78     15.80 o 
   0   7  12        2.17       -6.20      6.91 o 
   1   7  12      174.76      172.59      5.90 o 
   2   7  12      253.45      266.32     10.07 o 
   3   7  12      277.76      285.07     50.03 o 
   4   7  12      133.77      130.54      7.96 o 
   5   7  12        2.76       19.24      7.74 o 
   6   7  12       17.04       22.95      9.16 o 
  -6   8  12       52.47       41.53     14.10 o 
  -5   8  12      171.00      139.15     31.21 o 
  -4   8  12       49.76       45.01      7.18 o 
  -3   8  12      164.97      141.28      7.18 o 
  -2   8  12      528.35      538.31      8.34 o 
  -1   8  12      203.27      188.01     10.13 o 
   0   8  12        2.72        4.72      7.80 o 
   1   8  12      206.72      205.64      6.60 o 
   2   8  12      537.39      534.78     22.99 o 
   3   8  12      164.72      179.56     17.49 o 
   4   8  12       48.27       43.45      8.54 o 
   5   8  12      168.67       96.94     16.27 o 
   6   8  12       51.07       52.61     31.92 o 
  -6   9  12       21.25       35.91     10.80 o 
  -5   9  12       34.19       33.83     12.40 o 
  -4   9  12       63.99       93.19      9.98 o 
  -3   9  12       79.12       74.88     14.43 o 
  -2   9  12      937.34      906.32      9.98 o 
  -1   9  12      408.37      378.68     14.89 o 
   0   9  12      740.21      666.38     43.55 o 
   1   9  12      407.24      392.06     12.50 o 
   2   9  12      958.68      904.07     41.54 o 
   3   9  12       77.54       88.27      9.35 o 
   4   9  12       64.31       61.61      9.05 o 
   5   9  12       35.91       14.15     35.68 o 
   6   9  12       20.89       55.52     11.28 o 
  -5  10  12       20.45       21.63      7.55 o 
  -4  10  12      115.68      103.26     17.59 o 
  -3  10  12       77.45       77.74     20.13 o 
  -2  10  12      134.37      138.13      7.90 o 
  -1  10  12      535.17      549.11     22.19 o 
   0  10  12      693.44      664.73     16.36 o 
   1  10  12      537.42      564.91     34.08 o 
   2  10  12      139.60      156.17      9.06 o 
   3  10  12       75.51       71.72      7.86 o 
   4  10  12      113.15      112.62     18.09 o 
   5  10  12       19.63       15.25      8.46 o 
  -5  11  12        5.48        0.47      8.87 o 
  -4  11  12       28.53       30.00      8.16 o 
  -3  11  12      141.17      136.26     33.04 o 
  -2  11  12       78.63       84.46     17.28 o 
  -1  11  12      310.91      355.18     15.41 o 
   0  11  12      249.89      256.90     16.02 o 
   1  11  12      297.35      310.78     28.27 o 
   2  11  12       77.77       87.13     19.41 o 
   3  11  12      136.58      169.40     36.19 o 
   4  11  12       28.45       54.48     20.43 o 
   5  11  12        4.43       12.48     12.81 o 
  -5  12  12       74.84       68.57     27.65 o 
  -4  12  12       34.65       42.77     31.31 o 
  -3  12  12      138.40      138.63     31.41 o 
  -2  12  12       36.53       40.47      7.81 o 
  -1  12  12      391.02      348.53     24.69 o 
   0  12  12       29.17       41.68     13.85 o 
   1  12  12      392.72      363.88     40.48 o 
   2  12  12       35.24       29.49      9.41 o 
   3  12  12      135.30      138.40     14.84 o 
   4  12  12       33.93       38.86      8.16 o 
   5  12  12       76.07       74.82     27.95 o 
  -5  13  12       58.76       84.19     17.69 o 
  -4  13  12       85.26      107.81     32.02 o 
  -3  13  12       16.80       26.11      9.98 o 
  -2  13  12       20.80       44.27      9.20 o 
  -1  13  12        9.81       17.25      6.33 o 
   0  13  12       29.09       40.04      5.46 o 
   1  13  12       10.06       12.40     11.48 o 
   2  13  12       19.81       17.19      7.74 o 
   3  13  12       17.33        9.12     10.06 o 
   4  13  12       85.49      119.23     29.78 o 
   5  13  12       58.27        1.51     25.41 o 
  -4  14  12       36.32       42.18     18.19 o 
  -3  14  12       32.54       58.90      8.57 o 
  -2  14  12       31.99       41.10      7.45 o 
  -1  14  12       65.91       66.98     10.80 o 
   0  14  12       35.48       48.28      5.55 o 
   1  14  12       68.51       41.96      9.56 o 
   2  14  12       32.34       32.00      6.96 o 
   3  14  12       34.92       68.25     25.00 o 
   4  14  12       35.73       35.64      8.65 o 
  -4  15  12       15.34       36.85     21.95 o 
  -3  15  12       46.89       62.23      8.84 o 
  -2  15  12        2.52       11.80      7.83 o 
  -1  15  12      233.07      237.75     22.48 o 
   0  15  12      109.29      106.91      7.15 o 
   1  15  12      230.55      224.47     57.44 o 
   2  15  12        3.06        0.56     22.66 o 
   3  15  12       47.77       64.32      9.86 o 
   4  15  12       15.21       22.80     10.98 o 
  -3  16  12       24.84       21.66      8.91 o 
  -2  16  12      221.99      250.60     42.32 o 
  -1  16  12       13.07       19.34      7.24 o 
   0  16  12       67.09       80.50     10.64 o 
   1  16  12       13.02       28.50      8.90 o 
   2  16  12      227.78      247.44     46.16 o 
   3  16  12       25.40       17.04     19.01 o 
  -3  17  12       40.35       52.06      8.05 o 
  -2  17  12       17.48        7.71      8.58 o 
  -1  17  12       63.07       53.06      9.74 o 
   0  17  12       39.22       52.19      9.45 o 
   1  17  12       61.50       50.07      9.31 o 
   2  17  12       18.68       31.27     17.48 o 
   3  17  12       39.87       65.03     11.79 o 
  -2  18  12       55.48       57.87      8.91 o 
  -1  18  12       96.71       79.35      8.70 o 
   0  18  12      145.05      118.43      9.19 o 
   1  18  12       99.85       82.42     22.25 o 
   2  18  12       55.66       49.84     37.24 o 
  -1  19  12       45.42       32.87     20.40 o 
   0  19  12       16.60        3.05      9.18 o 
   1  19  12       43.23       22.58     13.36 o 
   1   0  13     1488.71     1375.74     52.54 o 
   2   0  13       90.73       82.70      6.69 o 
   3   0  13     1434.23     1406.63     45.07 o 
   4   0  13       98.60      106.08      7.04 o 
   5   0  13       39.16       52.77     11.77 o 
   6   0  13        5.14       -1.67      7.10 o 
  -6   1  13       69.55       56.96      9.85 o 
  -5   1  13        7.85       19.38      7.81 o 
  -4   1  13      285.82      274.09      6.90 o 
  -3   1  13     1005.97     1040.24     45.69 o 
  -2   1  13      656.84      608.36     58.98 o 
  -1   1  13      539.03      488.79     15.63 o 
   0   1  13      177.45      173.05      5.96 o 
   1   1  13      527.44      465.73     33.84 o 
   2   1  13      669.37      656.49     83.10 o 
   3   1  13      997.16     1005.73     78.65 o 
   4   1  13      295.95      305.84     19.60 o 
   5   1  13        7.46       -4.00      7.52 o 
   6   1  13       70.14       67.86      8.49 o 
  -6   2  13       15.05        6.55     13.11 o 
  -5   2  13       36.07       52.71      7.99 o 
  -4   2  13      142.12      145.18      6.68 o 
  -3   2  13       87.97       89.80      6.86 o 
  -2   2  13      183.51      186.16      8.17 o 
  -1   2  13      206.78      197.47      7.45 o 
   0   2  13      755.86      720.92     16.66 o 
   1   2  13      198.26      180.17      7.34 o 
   2   2  13      181.17      187.62     21.54 o 
   3   2  13       88.99       77.45      7.57 o 
   4   2  13      142.84      143.45     12.12 o 
   5   2  13       36.65       29.49      6.53 o 
   6   2  13       13.34       18.60      7.03 o 
  -6   3  13       21.64       26.16     11.66 o 
  -5   3  13        9.21       21.89      6.20 o 
  -4   3  13      154.91      170.17     14.43 o 
  -3   3  13      231.33      227.55      7.29 o 
  -2   3  13       56.87       71.63     10.89 o 
  -1   3  13      151.65      129.76     13.35 o 
   0   3  13       31.65       21.68      5.91 o 
   1   3  13      162.78      146.24      6.45 o 
   2   3  13       60.08       56.06     11.18 o 
   3   3  13      244.46      214.03      9.56 o 
   4   3  13      158.04      180.16      7.74 o 
   5   3  13        8.98       21.56      7.05 o 
   6   3  13       22.74       16.36      9.05 o 
  -6   4  13       19.93       23.79     15.19 o 
  -5   4  13      301.48      230.40      7.09 o 
  -4   4  13       72.55       90.63      7.42 o 
  -3   4  13     1287.91     1304.99     43.07 o 
  -2   4  13       71.28       76.14     11.86 o 
  -1   4  13      439.65      417.18     26.81 o 
   0   4  13        8.26       17.66      6.70 o 
   1   4  13      439.63      429.36      9.31 o 
   2   4  13       70.36       76.91     15.25 o 
   3   4  13     1310.26     1258.41     11.31 o 
   4   4  13       67.55      100.57     21.04 o 
   5   4  13      304.50      302.63     53.59 o 
   6   4  13       18.63       12.37      8.65 o 
  -6   5  13      105.82       73.67     20.59 o 
  -5   5  13       15.56       25.34      8.09 o 
  -4   5  13      349.39      341.82     10.34 o 
  -3   5  13       85.60       84.50     10.32 o 
  -2   5  13      815.40      830.56     24.20 o 
  -1   5  13      588.32      533.21     27.97 o 
   0   5  13     1766.88     1696.25     26.36 o 
   1   5  13      581.67      562.07      9.87 o 
   2   5  13      829.26      776.74     17.41 o 
   3   5  13       83.72       80.61      7.44 o 
   4   5  13      331.30      337.85     15.76 o 
   5   5  13       14.71       23.79      7.59 o 
   6   5  13      106.58       92.93     44.62 o 
  -6   6  13        6.43        4.28     13.13 o 
  -5   6  13      170.76      166.40     20.84 o 
  -4   6  13      151.28      137.09     10.06 o 
  -3   6  13     1055.17      993.03     27.19 o 
  -2   6  13        5.49        5.71      9.15 o 
  -1   6  13      501.92      456.71     25.45 o 
   0   6  13      323.95      298.01     10.07 o 
   1   6  13      493.41      487.86      7.88 o 
   2   6  13        6.71       -2.10     11.08 o 
   3   6  13     1082.10     1033.00    100.50 o 
   4   6  13      146.05      145.51      8.19 o 
   5   6  13      170.60      153.14     50.22 o 
   6   6  13        6.99       12.80     13.72 o 
  -6   7  13       21.16       23.48     23.45 o 
  -5   7  13      149.57      181.38     28.46 o 
  -4   7  13      166.37      182.91     17.79 o 
  -3   7  13      843.14      836.66     34.61 o 
  -2   7  13      548.90      525.34     10.97 o 
  -1   7  13     2414.06     2247.10    252.38 o 
   0   7  13      208.45      182.91     10.00 o 
   1   7  13     2430.26     2346.76     55.30 o 
   2   7  13      559.67      571.58     34.90 o 
   3   7  13      855.13      851.61     88.55 o 
   4   7  13      160.46      137.04     31.41 o 
   5   7  13      147.72      130.41     38.43 o 
   6   7  13       22.32       14.10     25.00 o 
  -6   8  13       50.69       59.12     14.56 o 
  -5   8  13        9.15       11.71     22.97 o 
  -4   8  13      136.15      176.45     43.61 o 
  -3   8  13      334.23      316.15      8.65 o 
  -2   8  13      119.32      136.92      7.12 o 
  -1   8  13       81.61       73.98      8.96 o 
   0   8  13        0.42        1.79      6.09 o 
   1   8  13       82.42       92.94      7.71 o 
   2   8  13      118.83      112.50      7.67 o 
   3   8  13      334.89      299.86     38.54 o 
   4   8  13      125.61      135.56     26.53 o 
   5   8  13        9.19       32.60      8.16 o 
   6   8  13       48.67       47.97      9.50 o 
  -5   9  13       70.14       62.84      8.91 o 
  -4   9  13        5.57       25.61     17.07 o 
  -3   9  13      369.61      386.65     14.44 o 
  -2   9  13      211.55      212.59     26.84 o 
  -1   9  13      426.72      430.92     33.22 o 
   0   9  13      122.04      135.61     13.32 o 
   1   9  13      419.84      397.62      9.99 o 
   2   9  13      203.56      214.79     39.65 o 
   3   9  13      363.95      351.74     49.63 o 
   4   9  13        4.97        5.56      8.15 o 
   5   9  13       65.16       46.44     28.97 o 
  -5  10  13      146.40      147.04     11.14 o 
  -4  10  13      146.17      163.91     10.48 o 
  -3  10  13       87.43       83.04     18.70 o 
  -2  10  13      160.01      179.05      7.04 o 
  -1  10  13      277.29      259.70     14.82 o 
   0  10  13      149.77      154.69      7.29 o 
   1  10  13      271.84      266.01      9.97 o 
   2  10  13      156.69      123.02     32.33 o 
   3  10  13       84.93       98.27     32.93 o 
   4  10  13      143.06      147.27     48.79 o 
   5  10  13      152.04      176.16     94.34 o 
  -5  11  13       16.46       54.71     19.82 o 
  -4  11  13      276.43      280.73     61.82 o 
  -3  11  13       61.34       65.41     12.20 o 
  -2  11  13      397.92      433.02     27.97 o 
  -1  11  13      237.39      235.73     18.14 o 
   0  11  13      146.64      163.90     13.38 o 
   1  11  13      233.52      216.46      9.70 o 
   2  11  13      414.48      434.56     57.97 o 
   3  11  13       60.28       30.07      9.63 o 
   4  11  13      278.02      251.05     42.50 o 
   5  11  13       16.66       29.68      8.91 o 
  -5  12  13       14.49        9.35      9.33 o 
  -4  12  13       75.65       48.68      8.91 o 
  -3  12  13       74.53       80.93     21.04 o 
  -2  12  13        2.78       12.48     24.80 o 
  -1  12  13       17.91       23.59      7.40 o 
   0  12  13        2.15        1.98      6.94 o 
   1  12  13       19.48        8.46     14.84 o 
   2  12  13        2.52       33.86     12.09 o 
   3  12  13       78.20       77.77      9.35 o 
   4  12  13       73.30       70.83     34.66 o 
   5  12  13       14.84       36.97     11.06 o 
  -4  13  13       19.43       52.04     25.71 o 
  -3  13  13      102.38      122.52     30.29 o 
  -2  13  13        2.48       -3.31      8.12 o 
  -1  13  13      243.64      278.07     22.57 o 
   0  13  13       31.50       38.86     14.26 o 
   1  13  13      241.79      271.64     27.65 o 
   2  13  13        2.01        3.72     16.57 o 
   3  13  13      102.59      145.25     56.31 o 
   4  13  13       18.23       12.82     14.13 o 
  -4  14  13       76.57       97.66     35.17 o 
  -3  14  13        2.47       40.43     10.49 o 
  -2  14  13       94.75      105.61      9.99 o 
  -1  14  13       42.18       43.88      6.09 o 
   0  14  13        0.24        9.72      7.77 o 
   1  14  13       43.07       49.40      8.08 o 
   2  14  13       94.46       85.29     22.36 o 
   3  14  13        2.66       -8.16      8.16 o 
   4  14  13       76.65       60.52      9.25 o 
  -4  15  13        9.51       29.68      8.05 o 
  -3  15  13        9.44       37.84     25.10 o 
  -2  15  13        9.36       11.40      9.14 o 
  -1  15  13       53.04       54.94     10.18 o 
   0  15  13       23.28       34.32     15.28 o 
   1  15  13       52.86       57.49      8.29 o 
   2  15  13        9.01       -1.76     10.13 o 
   3  15  13        9.36        0.05      8.61 o 
   4  15  13       10.79        5.26      9.14 o 
  -3  16  13        6.92       41.91     11.38 o 
  -2  16  13       91.16      116.58     27.37 o 
  -1  16  13        4.20        7.15      5.93 o 
   0  16  13       36.23       16.95      9.03 o 
   1  16  13        5.16        4.75      7.10 o 
   2  16  13       89.45      102.03     32.93 o 
   3  16  13        7.79       28.70     10.71 o 
  -3  17  13       20.27       59.39     46.45 o 
  -2  17  13       46.99       39.95      8.00 o 
  -1  17  13        9.23       13.50      7.28 o 
   0  17  13       30.90       51.08     17.36 o 
   1  17  13        9.40       25.45      7.63 o 
   2  17  13       48.17       31.35     29.17 o 
   3  17  13       19.70       27.26     18.09 o 
  -2  18  13       16.05       20.78      8.29 o 
  -1  18  13        8.51       10.86      9.11 o 
   0  18  13       54.35       50.58      9.09 o 
   1  18  13        7.61       14.16     10.17 o 
   2  18  13       16.01       20.99      9.34 o 
  -1  19  13       14.57       11.13     10.20 o 
   0  19  13        0.91        9.18     13.69 o 
   1  19  13       14.19       16.55      7.30 o 
   0   0  14     2739.58     2571.78     33.65 o 
   1   0  14        6.82        8.23      6.09 o 
   2   0  14     1129.32     1006.06     42.99 o 
   3   0  14      163.35      146.07     11.76 o 
   4   0  14      218.59      237.03      8.57 o 
   5   0  14      111.81       84.48     11.80 o 
   6   0  14      127.62      106.40     14.69 o 
  -6   1  14       31.38       31.51     20.04 o 
  -5   1  14      172.71      201.22     11.81 o 
  -4   1  14       10.04       23.84      8.50 o 
  -3   1  14      265.30      270.87      7.53 o 
  -2   1  14      728.13      700.04     22.18 o 
  -1   1  14      369.78      308.46     20.85 o 
   0   1  14      400.84      400.53      8.13 o 
   1   1  14      371.63      346.05      7.74 o 
   2   1  14      716.05      731.30     38.84 o 
   3   1  14      255.17      237.63     17.52 o 
   4   1  14       11.41       21.03      6.14 o 
   5   1  14      172.63      171.38     10.15 o 
   6   1  14       31.11        9.98      7.23 o 
  -6   2  14       16.25        5.99     15.86 o 
  -5   2  14      178.63      175.08      6.58 o 
  -4   2  14       34.24       54.91      6.73 o 
  -3   2  14     1209.32     1262.77     35.90 o 
  -2   2  14       50.53       58.13     16.38 o 
  -1   2  14     1029.86      954.84     37.60 o 
   0   2  14      800.85      759.01      9.04 o 
   1   2  14     1019.44      906.12     12.97 o 
   2   2  14       53.96       48.31      6.26 o 
   3   2  14     1200.75     1173.24    104.53 o 
   4   2  14       33.08       43.52      6.54 o 
   5   2  14      171.63      178.30     11.97 o 
   6   2  14       16.63       26.23      7.63 o 
  -6   3  14       18.92       22.25      9.53 o 
  -5   3  14      262.97      257.23     19.05 o 
  -4   3  14      712.00      724.05      8.12 o 
  -3   3  14      631.27      602.71     40.08 o 
  -2   3  14      235.85      228.26      8.36 o 
  -1   3  14       89.47       81.28      7.31 o 
   0   3  14      556.85      509.94     25.50 o 
   1   3  14       89.48       99.11      6.82 o 
   2   3  14      227.61      220.31      6.92 o 
   3   3  14      625.01      618.01     53.72 o 
   4   3  14      710.42      715.26     61.05 o 
   5   3  14      264.23      267.57     41.48 o 
   6   3  14       17.91       25.10     32.42 o 
  -6   4  14       13.94       12.99      8.87 o 
  -5   4  14       26.57       22.73      7.12 o 
  -4   4  14      208.14      217.22      7.34 o 
  -3   4  14      257.30      253.74      7.21 o 
  -2   4  14     1602.15     1577.61     73.72 o 
  -1   4  14      565.49      522.71     29.44 o 
   0   4  14      486.62      435.39     10.49 o 
   1   4  14      557.23      522.63     24.73 o 
   2   4  14     1612.61     1554.64     11.47 o 
   3   4  14      254.72      242.54     21.76 o 
   4   4  14      218.98      215.32     21.05 o 
   5   4  14       27.29       30.41     19.01 o 
   6   4  14       13.38        8.04      9.15 o 
  -6   5  14       49.17       29.43      9.72 o 
  -5   5  14      136.91      112.56      9.12 o 
  -4   5  14      232.93      254.70     13.52 o 
  -3   5  14       61.08       52.06      6.59 o 
  -2   5  14      595.60      570.54     25.12 o 
  -1   5  14      672.64      619.34     43.39 o 
   0   5  14      151.42      152.74      7.27 o 
   1   5  14      669.18      650.32     10.99 o 
   2   5  14      593.98      559.25     10.56 o 
   3   5  14       61.99       76.29      7.37 o 
   4   5  14      231.65      233.42     14.84 o 
   5   5  14      135.93      146.92     44.83 o 
   6   5  14       47.90       27.48     16.47 o 
  -6   6  14       30.23       42.50     17.63 o 
  -5   6  14        9.35       24.90     10.34 o 
  -4   6  14      152.95      142.46     10.10 o 
  -3   6  14      217.22      209.50      9.89 o 
  -2   6  14      328.78      321.47     11.80 o 
  -1   6  14      144.57      148.53     10.04 o 
   0   6  14      439.67      434.85     15.81 o 
   1   6  14      137.91      125.25      9.06 o 
   2   6  14      309.25      317.86     18.91 o 
   3   6  14      212.75      209.36     39.96 o 
   4   6  14      149.82      162.81     19.21 o 
   5   6  14        9.87       40.47      9.45 o 
   6   6  14       29.98       46.54     11.14 o 
  -6   7  14       15.11       22.64      9.31 o 
  -5   7  14       96.86       79.47      8.72 o 
  -4   7  14       15.30       13.65      8.01 o 
  -3   7  14       30.09       50.39      9.55 o 
  -2   7  14      269.49      273.50      8.53 o 
  -1   7  14      565.81      540.04     74.43 o 
   0   7  14      617.69      604.47     10.40 o 
   1   7  14      548.20      558.80     14.40 o 
   2   7  14      283.80      266.59      8.30 o 
   3   7  14       33.61       39.70      9.45 o 
   4   7  14       14.24       20.67      7.56 o 
   5   7  14       99.66      102.02     42.08 o 
   6   7  14       15.23       16.63      9.31 o 
  -6   8  14        9.88        3.66     21.75 o 
  -5   8  14       37.94       49.33     23.89 o 
  -4   8  14       73.74       54.67     10.35 o 
  -3   8  14      658.29      646.34     31.34 o 
  -2   8  14       90.12       90.47      7.70 o 
  -1   8  14      394.02      340.43     23.18 o 
   0   8  14       41.98       51.59      7.42 o 
   1   8  14      403.87      399.79      7.55 o 
   2   8  14       88.98       90.37      7.48 o 
   3   8  14      650.98      629.58     86.48 o 
   4   8  14       74.14       71.28     11.89 o 
   5   8  14       40.01       42.15      8.57 o 
   6   8  14        9.57       49.80     16.06 o 
  -5   9  14       14.35        9.37     32.32 o 
  -4   9  14       29.73       53.35     10.06 o 
  -3   9  14      363.82      403.71     10.41 o 
  -2   9  14      263.47      242.42     17.49 o 
  -1   9  14      425.34      385.21     30.12 o 
   0   9  14        4.09       -6.67      6.67 o 
   1   9  14      426.77      428.37      8.45 o 
   2   9  14      247.76      245.68     25.62 o 
   3   9  14      361.39      370.44     58.78 o 
   4   9  14       28.90       13.92      9.25 o 
   5   9  14       13.93        3.96      8.57 o 
  -5  10  14       26.79       27.15      8.95 o 
  -4  10  14       53.74       59.48     12.60 o 
  -3  10  14      177.07      173.60     10.06 o 
  -2  10  14       91.10       98.48      9.70 o 
  -1  10  14      107.02      108.56     12.74 o 
   0  10  14        0.46        2.17      7.43 o 
   1  10  14      109.42      115.01      6.07 o 
   2  10  14       91.68       95.33     11.59 o 
   3  10  14      173.00      147.43     23.18 o 
   4  10  14       56.40       63.70     33.03 o 
   5  10  14       27.58       37.19     14.43 o 
  -5  11  14      111.72      114.83     52.04 o 
  -4  11  14      126.31      179.11     40.46 o 
  -3  11  14      261.51      226.16     35.08 o 
  -2  11  14        1.89       18.17     26.63 o 
  -1  11  14      406.36      393.86     30.18 o 
   0  11  14       34.00       19.66      6.11 o 
   1  11  14      416.33      438.17     43.73 o 
   2  11  14        1.99       11.56      9.13 o 
   3  11  14      271.40      243.16     45.25 o 
   4  11  14      126.42      150.66     38.73 o 
   5  11  14      113.14       86.25      9.40 o 
  -5  12  14       10.16       -9.48      9.48 o 
  -4  12  14      106.27      119.64     32.53 o 
  -3  12  14       23.95       37.28     10.28 o 
  -2  12  14       89.31      115.84      8.23 o 
  -1  12  14       17.74       24.36      7.49 o 
   0  12  14      161.22      149.76     10.13 o 
   1  12  14       16.60       25.61      9.34 o 
   2  12  14       93.00      102.04     27.75 o 
   3  12  14       25.21       16.02      8.08 o 
   4  12  14      106.11      116.69     34.36 o 
   5  12  14        9.63        5.21     17.48 o 
  -4  13  14      147.16      183.51     66.99 o 
  -3  13  14      108.89      112.91     25.92 o 
  -2  13  14      112.30      143.74     18.20 o 
  -1  13  14       63.08       67.80      7.40 o 
   0  13  14        8.65        2.40      6.75 o 
   1  13  14       64.55       75.32      9.15 o 
   2  13  14      117.41      140.38     48.89 o 
   3  13  14      104.25       94.44     20.74 o 
   4  13  14      143.34      161.49     63.84 o 
  -4  14  14       15.37       13.53     33.95 o 
  -3  14  14       37.28       35.14     14.23 o 
  -2  14  14       23.15       53.91      8.84 o 
  -1  14  14      143.10      142.29     14.99 o 
   0  14  14        8.17       20.04      7.07 o 
   1  14  14      137.19      111.39     20.43 o 
   2  14  14       23.06       38.03     24.39 o 
   3  14  14       37.56       39.77     25.71 o 
   4  14  14       15.04       29.29      8.95 o 
  -4  15  14       85.17      112.64     31.71 o 
  -3  15  14        2.99       27.33     25.51 o 
  -2  15  14      156.21      164.04     22.77 o 
  -1  15  14       30.51       58.93     14.02 o 
   0  15  14       84.24       91.95     11.18 o 
   1  15  14       29.24       55.25     20.94 o 
   2  15  14      156.58      162.44     49.20 o 
   3  15  14        3.02       13.62     10.78 o 
   4  15  14       85.18      110.33     30.19 o 
  -3  16  14        4.58      -10.90     20.53 o 
  -2  16  14       43.30       56.01      9.27 o 
  -1  16  14        9.03        4.92      7.20 o 
   0  16  14      135.29      118.21      8.95 o 
   1  16  14        9.70        7.65     15.30 o 
   2  16  14       40.48       43.14     10.63 o 
   3  16  14        4.17       -4.17      7.91 o 
  -2  17  14        6.58       -7.87      8.03 o 
  -1  17  14       61.04       53.81      7.40 o 
   0  17  14        7.84        1.28      7.60 o 
   1  17  14       60.64       32.61     10.09 o 
   2  17  14        6.29       20.23     14.64 o 
  -2  18  14        0.31       -5.69     11.59 o 
  -1  18  14       57.79       18.97     13.16 o 
   0  18  14       97.14       61.41      9.90 o 
   1  18  14       56.21       46.78     13.31 o 
   2  18  14        0.40       38.54     19.51 o 
   1   0  15     2258.95     2091.31     36.50 o 
   2   0  15      167.74      170.24     16.43 o 
   3   0  15     1034.89      970.41     44.67 o 
   4   0  15       36.09       38.93      6.12 o 
   5   0  15      154.53      113.00     14.95 o 
   6   0  15       89.95       66.39      7.34 o 
  -6   1  15        7.16       -4.86      7.32 o 
  -5   1  15       71.88       94.72      7.45 o 
  -4   1  15       18.25       17.50      8.02 o 
  -3   1  15       51.92       44.40     11.85 o 
  -2   1  15      438.48      432.50      7.98 o 
  -1   1  15       43.24       37.29      5.48 o 
   0   1  15        1.81        1.04      6.09 o 
   1   1  15       41.81       48.73      6.85 o 
   2   1  15      433.78      380.12     27.70 o 
   3   1  15       52.11       45.74      8.48 o 
   4   1  15       15.66       16.56      7.32 o 
   5   1  15       73.06       75.17      9.43 o 
   6   1  15        8.19        9.21     11.28 o 
  -6   2  15       90.61       67.85     12.57 o 
  -5   2  15       44.47       33.17      7.96 o 
  -4   2  15      232.31      244.18     12.36 o 
  -3   2  15      386.77      377.35      8.36 o 
  -2   2  15      686.03      629.20     44.65 o 
  -1   2  15      102.54      101.79      5.93 o 
   0   2  15      434.51      424.18      7.12 o 
   1   2  15      108.51       93.85      6.32 o 
   2   2  15      709.31      641.42     36.09 o 
   3   2  15      404.33      380.05     24.82 o 
   4   2  15      220.11      196.13     25.09 o 
   5   2  15       44.92       57.74     10.65 o 
   6   2  15       92.22       46.99      8.26 o 
  -6   3  15       22.96       29.52     28.87 o 
  -5   3  15      312.42      316.86     19.11 o 
  -4   3  15       97.31      114.99      6.69 o 
  -3   3  15      235.87      231.82     11.84 o 
  -2   3  15      596.07      606.05     13.04 o 
  -1   3  15      793.57      719.55     40.96 o 
   0   3  15      136.60      115.90     12.33 o 
   1   3  15      795.72      731.53      7.70 o 
   2   3  15      597.11      603.86     19.01 o 
   3   3  15      241.99      232.75     27.35 o 
   4   3  15       98.59      119.83      7.82 o 
   5   3  15      315.60      292.44     36.40 o 
   6   3  15       22.41        1.38      8.68 o 
  -6   4  15       24.50       13.36     13.14 o 
  -5   4  15       94.28      100.23      8.57 o 
  -4   4  15       39.68       57.25     10.14 o 
  -3   4  15      152.07      149.56      6.63 o 
  -2   4  15      798.22      741.52      9.15 o 
  -1   4  15      460.78      451.66     41.85 o 
   0   4  15     1672.30     1665.59     27.48 o 
   1   4  15      470.50      481.64     14.85 o 
   2   4  15      780.04      719.36     15.17 o 
   3   4  15      158.09      151.78     21.15 o 
   4   4  15       33.43       40.08     23.48 o 
   5   4  15       93.93       80.37     18.20 o 
   6   4  15       26.79       21.85     11.18 o 
  -6   5  15       30.55        7.15      9.34 o 
  -5   5  15       76.53       83.30     33.03 o 
  -4   5  15       82.60      102.86     15.04 o 
  -3   5  15      120.56      134.24     12.57 o 
  -2   5  15     1031.19     1011.43     43.08 o 
  -1   5  15      278.41      270.30     18.96 o 
   0   5  15     1183.47     1162.03     28.64 o 
   1   5  15      285.36      251.87     18.87 o 
   2   5  15     1009.37      977.60     19.04 o 
   3   5  15      118.32      126.86      7.72 o 
   4   5  15       89.05       97.59     27.14 o 
   5   5  15       76.54       55.42     29.99 o 
   6   5  15       32.34        7.62      8.05 o 
  -6   6  15        0.78        3.78     17.76 o 
  -5   6  15      228.49      185.94     38.94 o 
  -4   6  15       66.74       55.45      8.44 o 
  -3   6  15      354.46      305.94      8.60 o 
  -2   6  15       14.32        7.60      6.72 o 
  -1   6  15      621.87      631.29     54.58 o 
   0   6  15       33.71       17.94     10.15 o 
   1   6  15      604.30      586.19     18.78 o 
   2   6  15       13.67       12.32      7.44 o 
   3   6  15      336.83      372.35     28.07 o 
   4   6  15       67.41       80.82     15.25 o 
   5   6  15      227.82      215.95     76.66 o 
   6   6  15        0.72        7.93     31.91 o 
  -5   7  15        7.98        2.92     16.16 o 
  -4   7  15       16.99       42.74      9.91 o 
  -3   7  15       35.96       60.15      7.78 o 
  -2   7  15      217.60      233.57      9.85 o 
  -1   7  15      104.51       91.29     10.59 o 
   0   7  15      670.79      697.35     21.41 o 
   1   7  15       97.41       96.07      6.93 o 
   2   7  15      202.34      188.78     16.67 o 
   3   7  15       36.17       63.90     27.14 o 
   4   7  15       18.88       37.70      9.77 o 
   5   7  15        9.29       -6.80     10.27 o 
  -5   8  15       42.71       34.13      9.86 o 
  -4   8  15      121.29      129.95      8.83 o 
  -3   8  15       87.67       93.68     16.26 o 
  -2   8  15       60.09       63.74     20.74 o 
  -1   8  15     1092.04     1053.90     82.63 o 
   0   8  15       14.99       18.61      6.91 o 
   1   8  15     1116.14     1162.11     32.49 o 
   2   8  15       59.93       60.56      8.91 o 
   3   8  15       93.56       74.44     12.81 o 
   4   8  15      121.86      108.87      9.91 o 
   5   8  15       41.38       32.90      8.91 o 
  -5   9  15       38.63       18.60      9.25 o 
  -4   9  15       34.25       32.24      8.46 o 
  -3   9  15      163.92      176.09      8.30 o 
  -2   9  15      226.65      226.34      9.85 o 
  -1   9  15      425.06      379.25     40.31 o 
   0   9  15       92.18       79.04     10.55 o 
   1   9  15      427.08      442.81     13.03 o 
   2   9  15      226.60      177.73     25.32 o 
   3   9  15      158.89      190.99     47.47 o 
   4   9  15       32.08       40.26     17.89 o 
   5   9  15       39.99       38.38      9.05 o 
  -5  10  15       81.35      100.87     53.16 o 
  -4  10  15      151.03      131.48     22.97 o 
  -3  10  15       38.62       37.50     12.10 o 
  -2  10  15       52.92       45.74     13.32 o 
  -1  10  15       22.61       16.14      7.37 o 
   0  10  15      254.07      269.64      7.90 o 
   1  10  15       22.38       37.90      8.60 o 
   2  10  15       49.48       45.35      7.74 o 
   3  10  15       41.63       38.27     10.77 o 
   4  10  15      148.22      130.60     31.11 o 
   5  10  15       80.21       60.88     44.22 o 
  -5  11  15       44.15       21.19     11.69 o 
  -4  11  15      137.11      149.28     35.78 o 
  -3  11  15      237.45      281.98     35.89 o 
  -2  11  15      269.98      292.71     13.01 o 
  -1  11  15      140.33      149.80     25.11 o 
   0  11  15      506.98      522.92     26.97 o 
   1  11  15      142.60      148.54     15.55 o 
   2  11  15      261.14      290.89     43.31 o 
   3  11  15      234.64      229.69     58.26 o 
   4  11  15      135.71      150.99     77.66 o 
   5  11  15       42.22       70.35     11.21 o 
  -4  12  15       26.26       57.78     16.87 o 
  -3  12  15       15.85       14.04     18.70 o 
  -2  12  15      100.99      116.04     10.35 o 
  -1  12  15       41.27       44.26      6.00 o 
   0  12  15       87.78       90.67      7.81 o 
   1  12  15       41.84       44.82      7.67 o 
   2  12  15       99.50       67.24     14.13 o 
   3  12  15       15.52       36.67     11.28 o 
   4  12  15       24.19       22.55     10.63 o 
  -4  13  15      139.81      160.30     44.63 o 
  -3  13  15      246.79      258.69     85.71 o 
  -2  13  15        8.43       -3.82     17.79 o 
  -1  13  15      199.35      221.00     29.64 o 
   0  13  15       65.73       60.10     11.24 o 
   1  13  15      207.74      230.94     32.53 o 
   2  13  15        8.84       27.29     10.57 o 
   3  13  15      244.44      201.81     67.00 o 
   4  13  15      141.50      133.73     37.10 o 
  -4  14  15        8.75       14.04      9.29 o 
  -3  14  15        6.59       34.42      9.55 o 
  -2  14  15       39.20       40.54     13.52 o 
  -1  14  15       96.06      109.79     19.40 o 
   0  14  15        3.23        8.41      6.18 o 
   1  14  15       96.53       98.65     30.29 o 
   2  14  15       39.52       17.07     10.06 o 
   3  14  15        6.97       26.48      8.13 o 
   4  14  15        8.80       11.48     31.61 o 
  -3  15  15        7.18       31.05      9.96 o 
  -2  15  15       70.17       92.63      8.87 o 
  -1  15  15       15.15       23.61      6.87 o 
   0  15  15       59.03       50.52      6.51 o 
   1  15  15       15.74        4.90     10.06 o 
   2  15  15       67.11       85.34     39.84 o 
   3  15  15        7.06       21.69     10.85 o 
  -3  16  15        2.48       28.28     11.28 o 
  -2  16  15       20.06       24.68     23.68 o 
  -1  16  15       33.54       59.34     13.32 o 
   0  16  15        4.94        7.85      8.64 o 
   1  16  15       34.75       33.76     13.27 o 
   2  16  15       19.87        4.58      8.76 o 
   3  16  15        3.03       19.51     13.72 o 
  -2  17  15        2.46       21.80     11.08 o 
  -1  17  15        1.87       18.02      8.93 o 
   0  17  15        4.80       20.11     20.46 o 
   1  17  15        2.17       -3.35     11.96 o 
   2  17  15        2.48       38.46     11.35 o 
  -1  18  15        9.54       19.83      6.82 o 
   0  18  15        0.01        3.20      8.16 o 
   1  18  15       10.42        3.21      8.08 o 
   0   0  16       16.47       11.89      9.46 o 
   1   0  16       11.13       18.85      6.21 o 
   2   0  16      350.81      348.22     17.59 o 
   3   0  16      614.55      658.77     22.28 o 
   4   0  16      126.51      129.80      6.01 o 
   5   0  16       23.90       16.57      6.73 o 
   6   0  16       35.34       24.74      7.54 o 
  -6   1  16       20.40       22.81      7.35 o 
  -5   1  16       66.60       77.72      7.83 o 
  -4   1  16      119.58      112.07     11.32 o 
  -3   1  16       89.67      107.87      8.80 o 
  -2   1  16      103.72      100.82      8.24 o 
  -1   1  16      446.33      425.38      7.68 o 
   0   1  16      115.45      122.11      8.66 o 
   1   1  16      443.03      441.38     12.92 o 
   2   1  16       91.92       88.45      7.24 o 
   3   1  16       89.20       93.78      7.70 o 
   4   1  16      114.69      129.30     17.08 o 
   5   1  16       64.46       55.30      7.19 o 
   6   1  16       21.50       16.38      9.21 o 
  -6   2  16       11.06       19.15      7.31 o 
  -5   2  16      205.99      247.87     29.26 o 
  -4   2  16       29.87       49.94      7.73 o 
  -3   2  16      282.23      267.97     26.73 o 
  -2   2  16      807.70      775.89     39.65 o 
  -1   2  16     1786.41     1664.25     65.19 o 
   0   2  16      123.34      119.31      9.47 o 
   1   2  16     1762.17     1662.32     35.00 o 
   2   2  16      803.26      837.10     53.74 o 
   3   2  16      281.62      271.35     27.89 o 
   4   2  16       27.55       32.22      7.48 o 
   5   2  16      212.04      214.30     19.82 o 
   6   2  16       10.05       -6.64      9.25 o 
  -6   3  16        1.93       15.78     11.49 o 
  -5   3  16       57.16       62.72      8.26 o 
  -4   3  16       10.89       14.58      9.62 o 
  -3   3  16       88.47       65.75      6.66 o 
  -2   3  16      588.91      568.18     35.21 o 
  -1   3  16      261.03      211.55     13.12 o 
   0   3  16       16.54       19.31      8.30 o 
   1   3  16      268.95      263.97     16.32 o 
   2   3  16      588.13      574.95      8.54 o 
   3   3  16       96.90       58.84      9.17 o 
   4   3  16       11.74       37.21      7.83 o 
   5   3  16       56.05       60.47     15.35 o 
   6   3  16        1.71       -7.05     21.04 o 
  -6   4  16       57.22       53.54     14.87 o 
  -5   4  16       56.31       63.68     13.86 o 
  -4   4  16       46.16       43.00     13.68 o 
  -3   4  16       37.75       58.91      7.50 o 
  -2   4  16      301.45      313.68     21.88 o 
  -1   4  16      356.95      373.98     21.05 o 
   0   4  16      905.20      838.37     58.37 o 
   1   4  16      368.97      373.90      9.22 o 
   2   4  16      281.87      272.13      9.70 o 
   3   4  16       37.87       43.08     24.50 o 
   4   4  16       41.84       49.31     10.06 o 
   5   4  16       54.45       55.78      8.64 o 
   6   4  16       57.06       44.15     16.57 o 
  -6   5  16       17.77       21.80      9.38 o 
  -5   5  16      110.44       86.17     38.22 o 
  -4   5  16      158.19      163.07      7.20 o 
  -3   5  16      119.68      134.92      6.93 o 
  -2   5  16      349.31      368.33     23.68 o 
  -1   5  16     1172.30     1145.64     57.75 o 
   0   5  16      960.71      954.65     27.60 o 
   1   5  16     1185.07     1203.25      8.61 o 
   2   5  16      348.19      368.47     29.09 o 
   3   5  16      122.29      132.66     36.90 o 
   4   5  16      157.35      161.30     35.07 o 
   5   5  16      105.56      114.77     42.29 o 
   6   5  16       17.30       21.33      7.98 o 
  -5   6  16      122.55      125.48     10.99 o 
  -4   6  16       71.89       91.02     21.55 o 
  -3   6  16       22.39       17.75      9.68 o 
  -2   6  16      147.41      148.66     11.37 o 
  -1   6  16      163.65      163.31     15.06 o 
   0   6  16      285.61      265.65      7.73 o 
   1   6  16      164.58      168.70     10.51 o 
   2   6  16      154.62      145.68     14.03 o 
   3   6  16       23.01       41.77      9.06 o 
   4   6  16       73.46       50.55     10.98 o 
   5   6  16      121.35      129.89     16.37 o 
  -5   7  16       32.73       58.85     20.63 o 
  -4   7  16       79.68       94.17     13.82 o 
  -3   7  16        7.66       17.21     22.46 o 
  -2   7  16      745.46      754.86      9.32 o 
  -1   7  16      259.73      243.73     21.79 o 
   0   7  16      294.87      303.67      7.70 o 
   1   7  16      265.67      250.79     10.68 o 
   2   7  16      741.41      733.77     44.67 o 
   3   7  16        6.55       13.66      9.13 o 
   4   7  16       80.58       65.08      8.44 o 
   5   7  16       32.25       18.85     10.56 o 
  -5   8  16       70.93       82.53     15.35 o 
  -4   8  16       71.98      111.04     16.57 o 
  -3   8  16       18.12       22.85      8.74 o 
  -2   8  16      774.82      762.91     10.86 o 
  -1   8  16      325.29      347.00     38.26 o 
   0   8  16      110.13      110.37      7.82 o 
   1   8  16      321.28      328.30      8.28 o 
   2   8  16      793.79      763.90     14.45 o 
   3   8  16       20.56       -3.05     11.28 o 
   4   8  16       70.57       60.98     15.35 o 
   5   8  16       70.11       58.44      7.69 o 
  -5   9  16       26.94       13.25     11.28 o 
  -4   9  16      154.37      167.31     10.40 o 
  -3   9  16       41.27       58.78      8.04 o 
  -2   9  16      318.93      331.95     40.37 o 
  -1   9  16      126.68      118.89     15.23 o 
   0   9  16      499.39      472.62     11.60 o 
   1   9  16      121.82      120.48      7.93 o 
   2   9  16      317.63      272.79     27.46 o 
   3   9  16       44.19       43.78      7.78 o 
   4   9  16      152.33      119.32     35.48 o 
   5   9  16       26.22       41.31     16.87 o 
  -5  10  16       18.64       28.76     19.21 o 
  -4  10  16       50.09       51.87      8.68 o 
  -3  10  16      231.20      214.06      8.84 o 
  -2  10  16       23.76       24.08     14.64 o 
  -1  10  16       23.54       35.93      7.71 o 
   0  10  16       17.36       14.39      7.63 o 
   1  10  16       24.00       31.70     13.60 o 
   2  10  16       25.53       10.52     11.59 o 
   3  10  16      228.58      220.18     49.92 o 
   4  10  16       47.34       62.85     10.28 o 
   5  10  16       17.50       28.73     17.99 o 
  -4  11  16       32.44       48.99     14.23 o 
  -3  11  16       43.79       51.01     10.67 o 
  -2  11  16       18.46       48.57      9.76 o 
  -1  11  16       12.67       29.39      8.98 o 
   0  11  16       69.76       51.93     12.14 o 
   1  11  16       10.51       25.96      8.51 o 
   2  11  16       19.59       20.96      6.68 o 
   3  11  16       49.04       67.00     24.50 o 
   4  11  16       31.75       47.95     11.89 o 
   5  11  16        9.10       23.17     16.06 o 
  -4  12  16       25.66       29.64     15.75 o 
  -3  12  16       32.78        8.84     14.13 o 
  -2  12  16      225.97      256.02     21.15 o 
  -1  12  16       51.63       63.18     12.22 o 
   0  12  16       57.06       64.94      9.80 o 
   1  12  16       51.73       44.88     25.21 o 
   2  12  16      223.64      202.25     51.85 o 
   3  12  16       32.45       21.68      8.05 o 
   4  12  16       26.59       44.67      8.05 o 
  -4  13  16        2.52       -8.94      8.94 o 
  -3  13  16       32.44       47.02     34.66 o 
  -2  13  16       81.53      101.19     16.97 o 
  -1  13  16       81.12       86.66     11.23 o 
   0  13  16       45.36       59.87      9.51 o 
   1  13  16       81.17       79.06     21.96 o 
   2  13  16       80.17      117.09     26.73 o 
   3  13  16       32.21       26.81     18.70 o 
   4  13  16        1.88       12.32     25.61 o 
  -3  14  16      130.22      143.88     50.42 o 
  -2  14  16       17.17        3.16      8.76 o 
  -1  14  16       82.79       74.72      9.86 o 
   0  14  16        0.02        1.28      8.04 o 
   1  14  16       81.19       79.40     10.47 o 
   2  14  16       17.78       -5.19     10.42 o 
   3  14  16      126.58      155.22     26.53 o 
  -3  15  16        7.38       24.42      9.06 o 
  -2  15  16       62.57       25.34     49.09 o 
  -1  15  16        0.61        4.69      8.42 o 
   0  15  16      119.93      124.54     16.14 o 
   1  15  16        0.51        1.39     13.62 o 
   2  15  16       59.39       47.56     26.12 o 
   3  15  16        7.48        7.98     12.50 o 
  -2  16  16       42.34       56.97     30.59 o 
  -1  16  16       26.09       44.92      7.95 o 
   0  16  16      114.56       98.59      9.87 o 
   1  16  16       27.04       34.53     13.11 o 
   2  16  16       41.06       17.06     23.17 o 
  -2  17  16       24.01       54.96     37.81 o 
  -1  17  16       60.27       88.44     24.80 o 
   0  17  16       15.73       -7.69      7.77 o 
   1  17  16       61.17       58.61     11.56 o 
   2  17  16       24.13       10.98     20.33 o 
   0  18  16        5.89       21.84     10.24 o 
   1   0  17      361.82      322.67      9.86 o 
   2   0  17      199.09      184.21      8.48 o 
   3   0  17       28.77       41.24      6.94 o 
   4   0  17       46.21       50.22      6.59 o 
   5   0  17      357.88      356.52     24.89 o 
   6   0  17        2.21       13.95      9.30 o 
  -6   1  17        9.87       19.88      8.80 o 
  -5   1  17      113.48      105.15     10.86 o 
  -4   1  17      104.03      117.16     15.97 o 
  -3   1  17      642.83      616.96     31.99 o 
  -2   1  17      645.15      612.72     42.64 o 
  -1   1  17      251.40      241.60     10.18 o 
   0   1  17     1747.50     1627.31     61.41 o 
   1   1  17      231.81      238.74      8.63 o 
   2   1  17      652.47      574.66     38.00 o 
   3   1  17      627.09      596.02     53.00 o 
   4   1  17      105.74       96.31     11.62 o 
   5   1  17      115.23      112.31     15.88 o 
   6   1  17        9.29       17.55      7.74 o 
  -6   2  17       48.19       32.53      9.57 o 
  -5   2  17       96.70       88.82      6.71 o 
  -4   2  17      161.59      143.65      8.32 o 
  -3   2  17      130.04      126.03      8.82 o 
  -2   2  17      993.85      946.71      8.36 o 
  -1   2  17      502.44      441.05     26.75 o 
   0   2  17      265.94      258.43      8.29 o 
   1   2  17      509.15      470.01      7.28 o 
   2   2  17      982.90      940.19     38.41 o 
   3   2  17      119.53      118.60      8.48 o 
   4   2  17      164.82      161.75     44.63 o 
   5   2  17       98.12       97.10     24.80 o 
   6   2  17       47.88       -2.32     17.18 o 
  -6   3  17       51.63       29.87     12.94 o 
  -5   3  17      116.45      105.14      7.57 o 
  -4   3  17       16.48       30.02      7.84 o 
  -3   3  17      239.47      185.11     26.78 o 
  -2   3  17      183.94      178.85     17.47 o 
  -1   3  17       65.95       63.59      7.25 o 
   0   3  17     1075.56     1026.33     40.95 o 
   1   3  17       65.28       71.48      5.59 o 
   2   3  17      174.10      160.64     11.94 o 
   3   3  17      231.13      227.47      8.15 o 
   4   3  17       16.00       37.81     32.42 o 
   5   3  17      114.04      116.58      7.46 o 
   6   3  17       53.23       28.87     16.36 o 
  -5   4  17       82.44       83.60     10.72 o 
  -4   4  17      311.72      313.35     17.82 o 
  -3   4  17       50.84       63.95     10.42 o 
  -2   4  17      264.88      279.68      6.38 o 
  -1   4  17       73.57       84.96      7.12 o 
   0   4  17      869.35      849.30     26.86 o 
   1   4  17       73.30       68.85      7.31 o 
   2   4  17      276.08      270.56     20.13 o 
   3   4  17       49.71       54.12     13.62 o 
   4   4  17      309.97      275.67     34.98 o 
   5   4  17       84.15       92.03      9.45 o 
  -5   5  17      158.13      147.97     21.35 o 
  -4   5  17       16.22       13.13      6.81 o 
  -3   5  17      309.22      334.08     13.50 o 
  -2   5  17        8.25       -0.33      6.46 o 
  -1   5  17      668.59      637.04     30.60 o 
   0   5  17       56.30       69.77      6.85 o 
   1   5  17      701.56      688.48     21.91 o 
   2   5  17        7.00       20.36      7.29 o 
   3   5  17      303.93      285.69     37.22 o 
   4   5  17       16.34       10.21     11.28 o 
   5   5  17      151.67      145.00     27.75 o 
  -5   6  17        4.98        4.17     10.92 o 
  -4   6  17       37.57       51.96      8.16 o 
  -3   6  17       75.91       82.46     13.21 o 
  -2   6  17        4.39       11.05      8.07 o 
  -1   6  17        8.49        1.89      5.67 o 
   0   6  17      826.74      775.08     27.33 o 
   1   6  17       11.24       25.07      6.93 o 
   2   6  17        5.86        6.81     18.50 o 
   3   6  17       73.62       62.69     17.08 o 
   4   6  17       36.87       26.91      8.01 o 
   5   6  17        5.41       25.13     11.59 o 
  -5   7  17       35.12       55.49     15.25 o 
  -4   7  17      306.25      273.75     35.08 o 
  -3   7  17       84.05       82.93     18.30 o 
  -2   7  17      313.03      315.52     30.61 o 
  -1   7  17      801.20      771.68     52.25 o 
   0   7  17      255.39      261.66     22.25 o 
   1   7  17      794.54      795.50     26.23 o 
   2   7  17      325.67      329.16     43.42 o 
   3   7  17       83.14       80.96     12.91 o 
   4   7  17      306.37      311.97     75.55 o 
   5   7  17       34.03       31.47     11.18 o 
  -5   8  17       23.86       32.24     21.04 o 
  -4   8  17       90.51      117.55     35.88 o 
  -3   8  17       97.71      115.98     18.91 o 
  -2   8  17      227.68      242.34      8.38 o 
  -1   8  17      262.66      288.32     45.77 o 
   0   8  17       43.65       39.44     10.45 o 
   1   8  17      252.04      264.55     12.51 o 
   2   8  17      226.43      202.55      9.84 o 
   3   8  17       92.15       92.53      7.85 o 
   4   8  17       94.06       80.53     45.64 o 
   5   8  17       24.99       25.08      9.86 o 
  -5   9  17       68.89       64.52     20.43 o 
  -4   9  17      164.70      159.28     13.01 o 
  -3   9  17      244.29      248.79     17.49 o 
  -2   9  17       91.99       80.35      8.01 o 
  -1   9  17      166.04      190.07     23.54 o 
   0   9  17       86.12       93.69     14.46 o 
   1   9  17      176.94      186.87     15.43 o 
   2   9  17       96.21       83.51     14.03 o 
   3   9  17      244.64      231.40     51.34 o 
   4   9  17      167.27      166.78     32.02 o 
   5   9  17       68.14       70.57     45.64 o 
  -5  10  17       83.52       83.08     11.79 o 
  -4  10  17      226.87      192.10     11.14 o 
  -3  10  17       27.95       34.83     32.32 o 
  -2  10  17      446.31      486.82     45.66 o 
  -1  10  17      120.73      121.49     11.95 o 
   0  10  17       87.95      103.87      7.21 o 
   1  10  17      119.88      132.41      6.53 o 
   2  10  17      447.88      370.19     89.09 o 
   3  10  17       29.68       22.11      7.62 o 
   4  10  17      228.26      222.45     75.44 o 
   5  10  17       82.02       78.15     42.49 o 
  -4  11  17       13.18       23.73     11.00 o 
  -3  11  17      109.98      121.31     29.48 o 
  -2  11  17      132.85      149.63     23.28 o 
  -1  11  17       71.80       81.45     15.32 o 
   0  11  17      518.40      512.03     26.66 o 
   1  11  17       70.34      100.89     21.10 o 
   2  11  17      125.88      106.12     18.09 o 
   3  11  17      111.90      115.14     25.72 o 
   4  11  17       14.93       50.96     10.56 o 
  -4  12  17       41.68       17.69     21.34 o 
  -3  12  17       18.42       11.15      8.91 o 
  -2  12  17      253.66      246.92     25.21 o 
  -1  12  17       25.30       27.36      6.32 o 
   0  12  17       44.55       40.68      7.03 o 
   1  12  17       26.62       40.14      7.75 o 
   2  12  17      253.90      225.42     37.82 o 
   3  12  17       19.17       48.66     10.19 o 
   4  12  17       41.00       42.03     19.21 o 
  -4  13  17       49.80       29.66     13.11 o 
  -3  13  17       17.12       -7.76      7.76 o 
  -2  13  17        1.38       -7.36     23.17 o 
  -1  13  17      140.96      132.92     18.39 o 
   0  13  17       10.09       19.06      8.23 o 
   1  13  17      133.63      145.45     53.06 o 
   2  13  17        1.39        1.96      7.97 o 
   3  13  17       16.46        4.07     10.64 o 
   4  13  17       48.44       64.44     16.67 o 
  -3  14  17       66.15      111.76     37.20 o 
  -2  14  17        6.40       12.96     24.19 o 
  -1  14  17       16.52       30.07      8.01 o 
   0  14  17        0.22        3.31      6.78 o 
   1  14  17       17.26       11.13      8.44 o 
   2  14  17        6.67       13.22      8.23 o 
   3  14  17       66.02       79.53     12.50 o 
  -3  15  17       32.52       21.92      9.36 o 
  -2  15  17       35.93       46.48      9.10 o 
  -1  15  17       26.00       35.58      7.54 o 
   0  15  17       55.91       66.37     13.47 o 
   1  15  17       26.26       34.47     10.42 o 
   2  15  17       37.20       52.97      9.66 o 
   3  15  17       32.41       22.96     11.38 o 
  -2  16  17       70.53       87.18     53.16 o 
  -1  16  17       20.18       18.18      7.88 o 
   0  16  17        1.66       -5.10      9.02 o 
   1  16  17       20.23       33.40     14.03 o 
   2  16  17       68.52       64.29      9.40 o 
  -1  17  17      196.75      216.65     45.11 o 
   0  17  17       43.87       15.19     10.03 o 
   1  17  17      199.57      184.96     37.99 o 
   0   0  18        2.33        4.23     11.38 o 
   1   0  18       22.72       31.00      6.75 o 
   2   0  18       11.88       13.18      8.28 o 
   3   0  18      266.25      257.41     14.75 o 
   4   0  18       78.74       91.85      7.54 o 
   5   0  18      156.78      144.32      7.75 o 
  -5   1  18       11.76        5.58      7.82 o 
  -4   1  18      150.20      171.14     23.42 o 
  -3   1  18       42.18       42.20      8.08 o 
  -2   1  18     1082.05     1061.26     34.29 o 
  -1   1  18       64.79       76.39      7.18 o 
   0   1  18     1069.43     1005.69      9.94 o 
   1   1  18       71.98       66.47      7.19 o 
   2   1  18     1105.80     1028.94     85.46 o 
   3   1  18       38.96       48.19     10.50 o 
   4   1  18      149.72      154.89      7.46 o 
   5   1  18       12.41       15.13      8.53 o 
  -5   2  18       35.39       26.84      6.02 o 
  -4   2  18      153.14      173.71     14.12 o 
  -3   2  18      123.96      114.02      8.06 o 
  -2   2  18        6.80        5.38      7.52 o 
  -1   2  18      589.96      569.00     14.79 o 
   0   2  18        1.01        2.61      7.66 o 
   1   2  18      587.40      551.09      7.37 o 
   2   2  18        6.69        1.64      7.05 o 
   3   2  18      120.81      130.35      8.89 o 
   4   2  18      153.09      198.58     46.66 o 
   5   2  18       34.66       34.45     10.77 o 
  -5   3  18       44.35       43.15      6.25 o 
  -4   3  18       37.96       52.94      6.85 o 
  -3   3  18      595.26      581.07     56.30 o 
  -2   3  18       68.74       74.68      7.66 o 
  -1   3  18      400.65      353.82     25.63 o 
   0   3  18       54.60       60.54      6.15 o 
   1   3  18      399.30      382.30      9.51 o 
   2   3  18       67.45       69.23     14.92 o 
   3   3  18      606.07      581.82     16.48 o 
   4   3  18       37.36       52.13     17.38 o 
   5   3  18       44.57       44.88      8.80 o 
  -5   4  18       69.90       68.62      8.10 o 
  -4   4  18      180.70      188.16      7.32 o 
  -3   4  18       83.79       93.44      6.19 o 
  -2   4  18       23.78       11.33      5.83 o 
  -1   4  18       26.26       39.36      6.78 o 
   0   4  18       12.49        8.77      6.74 o 
   1   4  18       27.40       29.75      5.41 o 
   2   4  18       19.47       23.94      7.55 o 
   3   4  18       84.61       69.75     16.67 o 
   4   4  18      178.18      195.64     47.78 o 
   5   4  18       71.18       60.45      8.95 o 
  -5   5  18       34.62       34.60     27.14 o 
  -4   5  18      175.00      186.16     10.23 o 
  -3   5  18       42.02       55.46     10.79 o 
  -2   5  18       56.51       64.71      8.80 o 
  -1   5  18      244.49      232.12     11.42 o 
   0   5  18      177.77      160.76      6.29 o 
   1   5  18      234.68      223.85      7.69 o 
   2   5  18       50.09       30.05     11.49 o 
   3   5  18       41.03       53.14     15.25 o 
   4   5  18      172.34      136.75     25.72 o 
   5   5  18       36.00       18.94     19.41 o 
  -5   6  18       28.29       45.69     15.65 o 
  -4   6  18        3.49       23.19      9.25 o 
  -3   6  18      118.96      140.09     10.20 o 
  -2   6  18       91.48      111.93      6.88 o 
  -1   6  18      413.77      446.50     26.31 o 
   0   6  18      540.23      467.42     50.34 o 
   1   6  18      406.77      394.89     28.08 o 
   2   6  18       91.06       95.98      8.84 o 
   3   6  18      120.88      152.16     44.73 o 
   4   6  18        3.71       11.29     22.56 o 
   5   6  18       30.00        6.23     15.55 o 
  -5   7  18        9.05       12.16     11.28 o 
  -4   7  18       98.02      106.17     11.69 o 
  -3   7  18       12.67       20.61      7.93 o 
  -2   7  18      491.56      494.97     14.65 o 
  -1   7  18       44.85       68.68      9.48 o 
   0   7  18      500.05      502.01     54.83 o 
   1   7  18       43.45       56.85      7.70 o 
   2   7  18      482.03      449.04     61.84 o 
   3   7  18       13.20       15.18     21.24 o 
   4   7  18      102.89      105.64      9.99 o 
   5   7  18        9.26       -2.42      8.87 o 
  -5   8  18       26.88        3.07     26.83 o 
  -4   8  18       72.56       67.76      8.54 o 
  -3   8  18       27.38       44.82     42.18 o 
  -2   8  18      350.48      347.22     10.50 o 
  -1   8  18      295.88      260.43     41.83 o 
   0   8  18     1720.49     1690.92     87.65 o 
   1   8  18      294.89      282.93      8.37 o 
   2   8  18      341.94      331.25     11.69 o 
   3   8  18       26.22       30.11      7.63 o 
   4   8  18       74.06       48.70     10.27 o 
   5   8  18       26.61       35.77      9.21 o 
  -5   9  18       13.68       25.92     14.84 o 
  -4   9  18        1.47       40.57      9.86 o 
  -3   9  18       64.69       73.74     12.91 o 
  -2   9  18       60.03       87.04      9.85 o 
  -1   9  18      149.45      138.23     27.21 o 
   0   9  18       71.40       78.14      7.35 o 
   1   9  18      153.45      151.15     21.98 o 
   2   9  18       56.35       75.23     15.96 o 
   3   9  18       63.44       64.44     17.48 o 
   4   9  18        1.68       16.19      7.47 o 
   5   9  18       12.54       13.25     23.58 o 
  -4  10  18       32.11       25.61      9.15 o 
  -3  10  18       31.86       57.41     10.35 o 
  -2  10  18       32.51       29.05      9.91 o 
  -1  10  18       59.67       53.15      7.23 o 
   0  10  18        0.87        9.02      7.89 o 
   1  10  18       67.19       83.66      8.12 o 
   2  10  18       30.70       21.49     10.88 o 
   3  10  18       31.41       41.78     14.53 o 
   4  10  18       32.02       10.41     10.71 o 
  -4  11  18       29.20       17.05     12.30 o 
  -3  11  18      136.97      144.65     26.43 o 
  -2  11  18      155.48      159.85     40.76 o 
  -1  11  18       98.93      105.04     14.14 o 
   0  11  18       53.67       54.87      8.09 o 
   1  11  18       99.89       94.68      8.97 o 
   2  11  18      150.40      124.92     32.02 o 
   3  11  18      132.64      116.64     37.31 o 
   4  11  18       27.50       30.94      8.76 o 
  -4  12  18       92.04       96.81     50.62 o 
  -3  12  18       14.30       39.05     31.00 o 
  -2  12  18      129.47      165.38     38.63 o 
  -1  12  18      224.99      257.24     43.53 o 
   0  12  18      388.82      451.16     44.09 o 
   1  12  18      224.18      213.52     55.00 o 
   2  12  18      127.49      113.88     10.13 o 
   3  12  18       14.40       26.57     10.42 o 
   4  12  18       91.95       97.62     51.33 o 
  -3  13  18       30.08       15.72      8.99 o 
  -2  13  18       33.77       27.37      8.76 o 
  -1  13  18      110.43      137.01     24.18 o 
   0  13  18        1.03       28.40     14.74 o 
   1  13  18      110.83      113.57     26.63 o 
   2  13  18       33.22       44.49     15.86 o 
   3  13  18       30.45       25.92     11.07 o 
  -3  14  18       16.14       -2.78     10.06 o 
  -2  14  18       68.09       63.35     17.18 o 
  -1  14  18       23.13        8.16      7.01 o 
   0  14  18       71.67       65.02     12.67 o 
   1  14  18       25.56       -5.88     10.49 o 
   2  14  18       66.48       70.07     29.98 o 
   3  14  18       15.73       32.02     11.07 o 
  -2  15  18      135.90      166.67     46.35 o 
  -1  15  18      122.05       95.73     13.37 o 
   0  15  18      103.53      130.65     31.16 o 
   1  15  18      121.83      103.25     19.52 o 
   2  15  18      140.82      133.84     64.45 o 
  -1  16  18       81.78       84.27     16.20 o 
   0  16  18       16.08        9.19      8.28 o 
   1  16  18       84.03       54.72     19.31 o 
   1   0  19       37.65       35.42      5.88 o 
   2   0  19      128.84      158.85     21.24 o 
   3   0  19      189.29      197.19     27.95 o 
   4   0  19      447.87      461.15     42.99 o 
   5   0  19        1.15        5.09      8.57 o 
  -5   1  19       63.81       50.38      7.49 o 
  -4   1  19       73.46       62.84      7.52 o 
  -3   1  19       11.29       29.78     12.82 o 
  -2   1  19       25.71       39.78      8.11 o 
  -1   1  19      487.07      452.91      7.38 o 
   0   1  19      779.82      756.66      9.80 o 
   1   1  19      501.34      479.12     20.14 o 
   2   1  19       31.48       16.48     12.45 o 
   3   1  19       14.93       28.10      8.06 o 
   4   1  19       71.19       88.46     19.20 o 
   5   1  19       59.54       45.39      7.62 o 
  -5   2  19       41.60       39.81     17.92 o 
  -4   2  19       49.32       39.32      7.02 o 
  -3   2  19      204.98      177.71      7.49 o 
  -2   2  19      139.12      139.42      6.12 o 
  -1   2  19      249.38      232.94     15.62 o 
   0   2  19       94.63       93.11      6.10 o 
   1   2  19      252.27      233.38      7.33 o 
   2   2  19      135.38      129.45      9.26 o 
   3   2  19      197.60      209.39     12.40 o 
   4   2  19       48.43       31.09      9.55 o 
   5   2  19       37.24       66.49     16.87 o 
  -5   3  19       23.92       25.29      7.22 o 
  -4   3  19      412.28      383.61     24.20 o 
  -3   3  19       24.70       39.73      7.78 o 
  -2   3  19      303.16      307.84      8.71 o 
  -1   3  19      189.66      182.13     15.82 o 
   0   3  19     2095.00     2039.62     47.85 o 
   1   3  19      186.36      169.90     13.27 o 
   2   3  19      311.51      321.93      7.66 o 
   3   3  19       25.13       13.15     14.13 o 
   4   3  19      411.59      409.22     74.34 o 
   5   3  19       24.45       56.22     10.85 o 
  -5   4  19       75.87       46.66      9.70 o 
  -4   4  19       49.31       72.26     16.84 o 
  -3   4  19       22.84       25.42      6.73 o 
  -2   4  19      190.85      208.97     13.43 o 
  -1   4  19        2.93        7.65      6.62 o 
   0   4  19       14.69       12.17      6.00 o 
   1   4  19        2.29        0.94      6.49 o 
   2   4  19      185.63      198.02     23.28 o 
   3   4  19       24.23       32.97     12.40 o 
   4   4  19       53.03       45.92      8.30 o 
   5   4  19       73.86      105.45      9.29 o 
  -5   5  19       36.36        9.15     11.42 o 
  -4   5  19       19.08       19.99      6.31 o 
  -3   5  19      222.30      220.83     12.41 o 
  -2   5  19       21.94       29.42      6.86 o 
  -1   5  19      326.11      313.94      7.51 o 
   0   5  19      344.30      337.35     12.92 o 
   1   5  19      308.97      338.11      6.87 o 
   2   5  19       21.37       30.86      9.41 o 
   3   5  19      221.18      217.53      8.27 o 
   4   5  19       18.75       12.46      8.05 o 
   5   5  19       37.35       28.11     17.79 o 
  -5   6  19       30.95       13.82     32.93 o 
  -4   6  19      116.58      100.10     28.97 o 
  -3   6  19       46.00       49.86      6.93 o 
  -2   6  19      393.35      412.12     16.39 o 
  -1   6  19      308.52      314.35     19.31 o 
   0   6  19       95.02       92.16      6.27 o 
   1   6  19      312.31      338.47     13.70 o 
   2   6  19      399.09      430.08     17.90 o 
   3   6  19       45.85       57.65      9.92 o 
   4   6  19      116.36      135.54     27.75 o 
   5   6  19       30.70       15.04     16.16 o 
  -5   7  19       38.54       19.18      9.44 o 
  -4   7  19       82.45      101.55      8.91 o 
  -3   7  19        4.81       34.76     17.89 o 
  -2   7  19      350.40      353.67     27.15 o 
  -1   7  19      371.27      352.94     15.64 o 
   0   7  19       81.08       81.79      7.10 o 
   1   7  19      374.53      356.68     15.98 o 
   2   7  19      345.46      336.14     59.28 o 
   3   7  19        4.01       -3.36     12.09 o 
   4   7  19       82.84       78.01      8.65 o 
   5   7  19       38.33       50.03     11.28 o 
  -5   8  19      149.69       55.91     17.28 o 
  -4   8  19       14.11       33.18      9.45 o 
  -3   8  19      193.46      198.89     12.71 o 
  -2   8  19       11.20       17.80      8.05 o 
  -1   8  19      389.94      389.62     57.12 o 
   0   8  19       26.90       40.57      7.36 o 
   1   8  19      370.29      343.84     17.00 o 
   2   8  19       11.29       10.15     16.57 o 
   3   8  19      192.96      210.66     76.65 o 
   4   8  19       14.44       10.63     20.53 o 
  -4   9  19       10.92       79.51     25.61 o 
  -3   9  19       36.80       13.54     14.64 o 
  -2   9  19      115.65      125.57     13.21 o 
  -1   9  19      209.30      248.57     34.53 o 
   0   9  19        0.08       -4.60     10.81 o 
   1   9  19      209.01      220.47     21.60 o 
   2   9  19      116.94      139.48     51.64 o 
   3   9  19       36.20       19.47      7.18 o 
   4   9  19       12.81       21.75     23.17 o 
  -4  10  19       52.90       47.44     24.39 o 
  -3  10  19      110.72       99.19     22.06 o 
  -2  10  19      133.08      162.38     46.56 o 
  -1  10  19      323.95      327.99     38.48 o 
   0  10  19      801.89      830.36     15.65 o 
   1  10  19      320.68      329.19     44.78 o 
   2  10  19      124.64      130.35     34.46 o 
   3  10  19      112.91      112.36     26.12 o 
   4  10  19       57.50       57.21     46.25 o 
  -4  11  19       52.33       51.30     19.72 o 
  -3  11  19        3.54       26.38      8.72 o 
  -2  11  19      109.39      101.72     21.04 o 
  -1  11  19      149.15      181.61     39.34 o 
   0  11  19       28.17       22.98     15.24 o 
   1  11  19      146.67      145.58     25.02 o 
   2  11  19      112.17       89.87     12.40 o 
   3  11  19        2.76       50.79     12.09 o 
   4  11  19       51.57       37.88     11.79 o 
  -3  12  19       47.10       69.96     38.42 o 
  -2  12  19       18.36        5.51     12.30 o 
  -1  12  19       91.36      112.53     22.01 o 
   0  12  19      120.23      151.10     26.01 o 
   1  12  19       93.17       81.36     20.33 o 
   2  12  19       15.99       -9.53     33.54 o 
   3  12  19       49.83       74.46     31.92 o 
  -3  13  19       17.97       44.87     11.21 o 
  -2  13  19      102.65      112.55      9.10 o 
  -1  13  19       48.12       68.91     14.58 o 
   0  13  19        0.67       33.32     15.33 o 
   1  13  19       47.82       22.34     10.56 o 
   2  13  19      105.94      128.26     43.00 o 
   3  13  19       17.12       10.48     12.81 o 
  -2  14  19       23.26       32.51     13.52 o 
  -1  14  19       28.20       30.66      8.28 o 
   0  14  19       28.54       24.19      6.15 o 
   1  14  19       27.76       32.02     22.67 o 
   2  14  19       23.51       27.47     10.67 o 
  -2  15  19       35.23       40.58     20.84 o 
  -1  15  19       13.94       28.23     10.33 o 
   0  15  19      167.34      156.78     42.02 o 
   1  15  19       12.79       26.92     11.21 o 
   2  15  19       36.83       10.52     11.28 o 
  -1  16  19       80.66       74.94     12.60 o 
   0  16  19        1.24       18.09      9.62 o 
   1  16  19       80.31       87.29     27.14 o 
   0   0  20       35.93       27.17      9.76 o 
   1   0  20      147.08      162.51      6.87 o 
   2   0  20        1.72        4.89      8.00 o 
   3   0  20        9.04       21.65      6.25 o 
   4   0  20      195.81      202.52     15.97 o 
   5   0  20        5.35        7.54     11.12 o 
  -5   1  20       47.69       78.36     15.70 o 
  -4   1  20       20.69       15.36      8.99 o 
  -3   1  20       80.92       80.14      7.07 o 
  -2   1  20      148.30      161.35     11.91 o 
  -1   1  20      102.29      125.31      7.54 o 
   0   1  20      635.05      603.17     11.20 o 
   1   1  20      102.28      115.14      6.87 o 
   2   1  20      149.00      156.14      8.29 o 
   3   1  20       75.80       67.41      8.34 o 
   4   1  20       19.86       16.17      7.63 o 
   5   1  20       47.23       51.46     16.57 o 
  -5   2  20       11.57        9.49      6.73 o 
  -4   2  20      161.37      152.78      8.27 o 
  -3   2  20       74.50       71.91     11.05 o 
  -2   2  20       53.33       49.36      8.33 o 
  -1   2  20       39.16       35.10      6.95 o 
   0   2  20     1284.04     1208.92     37.49 o 
   1   2  20       40.33       46.42      6.02 o 
   2   2  20       55.11       59.10      8.07 o 
   3   2  20       75.24       93.32     13.13 o 
   4   2  20      167.46      176.23     63.94 o 
   5   2  20       10.95       43.13     14.13 o 
  -5   3  20       34.02       24.11      7.87 o 
  -4   3  20       46.14       53.82      8.49 o 
  -3   3  20       73.59       66.09      7.97 o 
  -2   3  20       76.76       81.45      7.82 o 
  -1   3  20      312.76      291.67     16.67 o 
   0   3  20       18.04       25.49      6.70 o 
   1   3  20      313.63      340.90     15.15 o 
   2   3  20       75.71       72.47      9.75 o 
   3   3  20       78.90       82.31     13.72 o 
   4   3  20       46.72       91.87     16.97 o 
   5   3  20       34.79       25.39     11.14 o 
  -5   4  20       26.23       27.20     13.04 o 
  -4   4  20       45.74       39.33     11.38 o 
  -3   4  20       37.62       41.82      7.05 o 
  -2   4  20       68.28       80.45     10.77 o 
  -1   4  20      223.70      216.89     17.82 o 
   0   4  20      477.26      514.56     11.40 o 
   1   4  20      230.28      241.26     11.74 o 
   2   4  20       73.21       82.26      7.86 o 
   3   4  20       41.26       56.43     12.50 o 
   4   4  20       45.03       55.67     29.78 o 
   5   4  20       26.21       20.27     34.35 o 
  -5   5  20       21.53       34.35     11.50 o 
  -4   5  20      180.53      146.62     19.13 o 
  -3   5  20      152.08      159.08      7.79 o 
  -2   5  20      173.56      160.46      7.23 o 
  -1   5  20       19.17       20.43      6.81 o 
   0   5  20      302.27      305.51     16.79 o 
   1   5  20       19.19       32.83      6.17 o 
   2   5  20      170.80      149.79     12.00 o 
   3   5  20      151.97      133.54     14.33 o 
   4   5  20      179.47      169.15     66.49 o 
   5   5  20       20.77       -3.30      9.06 o 
  -5   6  20       77.20       75.74     14.03 o 
  -4   6  20       24.33       36.69      8.83 o 
  -3   6  20      165.82      159.48      7.38 o 
  -2   6  20        0.57       -4.45      7.86 o 
  -1   6  20      293.29      303.17     19.77 o 
   0   6  20      138.39      141.05      6.88 o 
   1   6  20      305.28      298.30     17.97 o 
   2   6  20        0.51        0.30      7.74 o 
   3   6  20      166.10      155.00     12.81 o 
   4   6  20       24.47       18.68     19.82 o 
   5   6  20       73.00       13.18     13.82 o 
  -4   7  20       90.54       77.11      9.03 o 
  -3   7  20       80.54       97.38     12.40 o 
  -2   7  20       19.16        8.48      7.04 o 
  -1   7  20       73.51       77.59     17.47 o 
   0   7  20       58.89       58.37      6.10 o 
   1   7  20       71.25       76.07     13.17 o 
   2   7  20       20.81       27.64     11.89 o 
   3   7  20       81.66       60.57     16.37 o 
   4   7  20       90.95       91.95     15.86 o 
  -4   8  20      133.41      133.95     21.45 o 
  -3   8  20        2.64       11.32      7.17 o 
  -2   8  20      103.00      128.04     12.40 o 
  -1   8  20        2.50       -7.56      7.56 o 
   0   8  20      229.55      239.79     17.67 o 
   1   8  20        2.58        0.59     12.80 o 
   2   8  20       94.45      110.02      8.49 o 
   3   8  20        2.41       -4.46      9.91 o 
   4   8  20      130.74      129.64     50.83 o 
  -4   9  20      117.80       85.92     11.64 o 
  -3   9  20       61.09       75.62      8.69 o 
  -2   9  20        4.86       27.35     10.20 o 
  -1   9  20       45.74       54.67      8.00 o 
   0   9  20      141.62      130.02      8.33 o 
   1   9  20       44.90       55.21      8.89 o 
   2   9  20        5.16       24.49     12.09 o 
   3   9  20       64.78       65.54     13.42 o 
   4   9  20      117.09      131.74     81.93 o 
  -4  10  20       29.81       26.02     55.19 o 
  -3  10  20      189.33      229.23     11.21 o 
  -2  10  20       62.17       95.21     10.35 o 
  -1  10  20      370.27      372.14     52.45 o 
   0  10  20      635.85      644.30     45.62 o 
   1  10  20      368.07      397.52      8.96 o 
   2  10  20       64.43       64.38      8.49 o 
   3  10  20      188.91      201.22     57.34 o 
   4  10  20       30.33       18.76      7.98 o 
  -3  11  20       13.54       49.65     11.14 o 
  -2  11  20        0.79        2.88      7.42 o 
  -1  11  20       11.91       27.70      6.91 o 
   0  11  20       14.51       10.70     12.71 o 
   1  11  20       11.97       33.25     11.71 o 
   2  11  20        0.40        3.94      8.46 o 
   3  11  20       13.86        3.47     16.67 o 
  -3  12  20      305.44      311.22    100.15 o 
  -2  12  20       80.09       62.69     11.07 o 
  -1  12  20      180.71      220.98     10.92 o 
   0  12  20      217.83      244.46     30.16 o 
   1  12  20      187.73      196.52     43.92 o 
   2  12  20       81.15      107.16     48.89 o 
   3  12  20      306.58      278.60    105.33 o 
  -3  13  20       52.37       54.78     20.94 o 
  -2  13  20      102.19       75.98     31.10 o 
  -1  13  20      244.10      239.61     17.59 o 
   0  13  20      121.76      146.35     26.64 o 
   1  13  20      241.80      210.95     64.25 o 
   2  13  20      104.11      107.95      9.18 o 
   3  13  20       52.80       55.70     14.64 o 
  -2  14  20      104.15      107.07      9.82 o 
  -1  14  20       21.28       60.76     29.27 o 
   0  14  20      171.91      180.63     33.04 o 
   1  14  20       20.81       26.76     11.14 o 
   2  14  20      106.38      108.91     49.10 o 
  -1  15  20       18.52       31.46     11.50 o 
   0  15  20      194.04      195.03     37.45 o 
   1  15  20       16.63       14.43     25.61 o 
   1   0  21       13.77       12.47      9.56 o 
   2   0  21        0.09        3.68      6.68 o 
   3   0  21       41.69       70.82      9.17 o 
   4   0  21      103.73       68.66      8.45 o 
   5   0  21       29.79       12.52     19.21 o 
  -5   1  21       35.03       22.86      7.91 o 
  -4   1  21      106.75       88.77      8.04 o 
  -3   1  21      223.36      226.56     17.65 o 
  -2   1  21      185.48      194.30     13.06 o 
  -1   1  21      909.44      925.97     33.94 o 
   0   1  21        5.50       20.88      6.70 o 
   1   1  21      907.34      856.84     46.79 o 
   2   1  21      178.03      158.69      8.05 o 
   3   1  21      222.17      198.19     25.43 o 
   4   1  21      107.65      110.26      7.52 o 
   5   1  21       32.09      -19.23     20.02 o 
  -5   2  21       66.72       48.58      7.86 o 
  -4   2  21      120.31      128.14      9.32 o 
  -3   2  21      148.21      161.69      7.27 o 
  -2   2  21       28.25       41.28      6.05 o 
  -1   2  21       21.69       16.99      6.08 o 
   0   2  21        1.93        5.26      6.73 o 
   1   2  21       20.00       25.32      9.95 o 
   2   2  21       29.48       53.37     14.93 o 
   3   2  21      152.87      157.69     14.60 o 
   4   2  21      116.38       96.27     21.35 o 
   5   2  21       68.59       33.64      8.41 o 
  -5   3  21        8.77        4.46      7.29 o 
  -4   3  21      184.33      171.86      7.92 o 
  -3   3  21      107.19      111.98      7.25 o 
  -2   3  21      288.69      267.74      6.75 o 
  -1   3  21        3.56        9.52      8.24 o 
   0   3  21       17.58       38.46      7.52 o 
   1   3  21        3.40        8.86      6.79 o 
   2   3  21      289.38      278.22      7.73 o 
   3   3  21      108.69       74.00      8.34 o 
   4   3  21      192.22      184.36     25.01 o 
   5   3  21        8.95       15.72      8.12 o 
  -5   4  21       58.38       48.25     10.89 o 
  -4   4  21      142.45      130.77     14.10 o 
  -3   4  21       75.94      100.08     18.18 o 
  -2   4  21       39.46       53.92      7.94 o 
  -1   4  21      570.53      584.80     14.83 o 
   0   4  21        7.84       19.36      6.73 o 
   1   4  21      572.09      593.22     11.03 o 
   2   4  21       39.21       41.37     13.72 o 
   3   4  21       77.25      103.58     26.43 o 
   4   4  21      140.71      128.85     37.51 o 
   5   4  21       60.44       47.42      8.12 o 
  -4   5  21       72.75       81.10     13.08 o 
  -3   5  21      381.95      390.67      7.91 o 
  -2   5  21      267.15      257.94      8.56 o 
  -1   5  21      536.78      510.61     22.67 o 
   0   5  21        0.04        4.19      6.05 o 
   1   5  21      520.34      470.08     49.70 o 
   2   5  21      266.01      243.42     10.27 o 
   3   5  21      384.29      389.65     94.57 o 
   4   5  21       74.41       77.30     31.92 o 
  -4   6  21       14.52       -0.17     20.73 o 
  -3   6  21       11.80       28.51      7.27 o 
  -2   6  21      111.95       96.40      8.33 o 
  -1   6  21       44.34       40.59      7.57 o 
   0   6  21      164.20      172.85     12.26 o 
   1   6  21       45.88       62.02      6.90 o 
   2   6  21      114.41      113.61     27.75 o 
   3   6  21       11.63       26.58     10.77 o 
   4   6  21       14.34       37.00     13.52 o 
  -4   7  21      179.07      172.75     31.11 o 
  -3   7  21      134.94      148.71     12.71 o 
  -2   7  21       17.97       40.77      8.49 o 
  -1   7  21      287.03      256.77     40.77 o 
   0   7  21       40.13       56.84     15.89 o 
   1   7  21      282.61      284.86     18.37 o 
   2   7  21       18.40       29.64     11.69 o 
   3   7  21      139.87      108.06     38.93 o 
   4   7  21      178.99      162.27     81.83 o 
  -4   8  21       21.89       16.02      9.44 o 
  -3   8  21      118.69      116.79      7.83 o 
  -2   8  21        9.89       34.22      8.27 o 
  -1   8  21       79.52       98.49     19.53 o 
   0   8  21        1.15       -5.48      6.78 o 
   1   8  21       88.60       85.21     11.69 o 
   2   8  21        9.26       11.08     27.54 o 
   3   8  21      120.11      129.87     60.18 o 
   4   8  21       20.92       17.79     11.00 o 
  -4   9  21       34.16       20.19     21.75 o 
  -3   9  21       78.65       60.68     10.57 o 
  -2   9  21       25.02       46.09     12.40 o 
  -1   9  21        5.71        6.09      7.79 o 
   0   9  21       53.55       73.72     11.29 o 
   1   9  21        5.91        9.09      7.22 o 
   2   9  21       23.99       20.66     10.28 o 
   3   9  21       76.62       65.39     23.68 o 
   4   9  21       33.09       49.23     30.59 o 
  -3  10  21      158.93      162.82     22.06 o 
  -2  10  21      267.36      258.58     11.79 o 
  -1  10  21       24.81       27.71      8.01 o 
   0  10  21      219.76      248.22     25.01 o 
   1  10  21       26.80       40.08     12.04 o 
   2  10  21      269.58      229.50     62.53 o 
   3  10  21      161.34      127.06     39.54 o 
  -3  11  21        9.84        3.28     18.70 o 
  -2  11  21       32.27       71.31     13.11 o 
  -1  11  21      108.59      114.35      8.83 o 
   0  11  21       67.08       78.00     17.19 o 
   1  11  21      110.11      132.75     32.39 o 
   2  11  21       33.26       51.50      8.65 o 
   3  11  21       10.42        8.15      8.76 o 
  -3  12  21        5.89       15.08     22.05 o 
  -2  12  21       15.92       23.17     14.03 o 
  -1  12  21       63.66       83.23     14.13 o 
   0  12  21       81.93       98.87     26.18 o 
   1  12  21       63.32       80.34      8.84 o 
   2  12  21       15.67       35.61      8.87 o 
   3  12  21        6.11      -11.42     11.42 o 
  -2  13  21       34.41       35.24     11.59 o 
  -1  13  21       95.12      128.99     23.28 o 
   0  13  21      263.51      303.84     32.87 o 
   1  13  21       95.92      102.73     14.94 o 
   2  13  21       32.79       55.26     10.67 o 
  -1  14  21       69.52       73.40     11.35 o 
   0  14  21       64.25       70.75     20.28 o 
   1  14  21       68.43       52.53     27.55 o 
   0   0  22       13.81       22.55      7.70 o 
   1   0  22       46.88       60.89      6.83 o 
   2   0  22       49.10       70.24      7.64 o 
   3   0  22        6.97       12.55      7.25 o 
   4   0  22        1.50       15.62      6.69 o 
  -4   1  22      192.12      178.75      8.43 o 
  -3   1  22       69.67       73.56      8.81 o 
  -2   1  22      389.77      363.39      8.58 o 
  -1   1  22        9.46       25.84      6.10 o 
   0   1  22        6.53       13.37      6.10 o 
   1   1  22        7.19       -4.12      8.41 o 
   2   1  22      393.61      404.11     13.72 o 
   3   1  22       72.63       67.37      6.59 o 
   4   1  22      193.95      175.89     21.86 o 
  -4   2  22       43.58       34.17      7.56 o 
  -3   2  22      125.10      134.41     11.03 o 
  -2   2  22       86.88       94.35      8.06 o 
  -1   2  22      172.87      194.37     13.41 o 
   0   2  22       66.35       68.62      9.21 o 
   1   2  22      169.78      187.40      8.72 o 
   2   2  22       90.40      115.23     12.07 o 
   3   2  22      125.81      136.92     11.18 o 
   4   2  22       45.54       68.66     10.63 o 
  -4   3  22       39.90       37.21      7.42 o 
  -3   3  22      175.53      201.82     15.98 o 
  -2   3  22       70.53       77.31      8.06 o 
  -1   3  22       31.68       26.86      6.88 o 
   0   3  22      108.43      126.85      7.03 o 
   1   3  22       28.14       28.69      5.68 o 
   2   3  22       69.07       72.79      6.85 o 
   3   3  22      172.64      160.32     31.11 o 
   4   3  22       37.47       21.47      8.83 o 
  -4   4  22       21.50       32.33     11.50 o 
  -3   4  22      115.44      118.37     13.05 o 
  -2   4  22       16.83       40.52      6.92 o 
  -1   4  22      212.92      226.42     11.33 o 
   0   4  22       16.12       15.43      8.07 o 
   1   4  22      205.50      225.85     10.64 o 
   2   4  22       16.37       25.46     11.49 o 
   3   4  22      109.53       87.08     18.81 o 
   4   4  22       20.75       27.29     10.88 o 
  -4   5  22      124.02      101.40     14.48 o 
  -3   5  22        1.71        1.63      8.45 o 
  -2   5  22      216.83      220.03      7.67 o 
  -1   5  22      165.58      181.78     12.06 o 
   0   5  22      386.45      382.00     16.75 o 
   1   5  22      168.57      193.17      5.96 o 
   2   5  22      217.93      231.41     62.42 o 
   3   5  22        1.46        5.32     17.68 o 
   4   5  22      128.35       92.75     27.85 o 
  -4   6  22        9.30       14.78     11.28 o 
  -3   6  22      168.01      146.58      7.43 o 
  -2   6  22       83.01       95.76      8.33 o 
  -1   6  22      106.77      111.28      6.76 o 
   0   6  22       65.67       69.59      7.20 o 
   1   6  22      102.85       83.80     13.50 o 
   2   6  22       84.67       99.99     10.77 o 
   3   6  22      167.45      177.51     35.68 o 
   4   6  22        9.50       24.37      7.68 o 
  -4   7  22      138.97      193.31     12.91 o 
  -3   7  22       66.51       81.04      8.95 o 
  -2   7  22       27.29       52.71     18.29 o 
  -1   7  22       87.64      107.99     11.60 o 
   0   7  22       55.58       68.92      7.38 o 
   1   7  22       90.57       78.92      8.24 o 
   2   7  22       25.43       22.94      9.99 o 
   3   7  22       70.76       64.88     10.56 o 
   4   7  22      136.15      144.09     50.32 o 
  -4   8  22      132.67       89.80     24.70 o 
  -3   8  22      105.25      137.13     12.91 o 
  -2   8  22      192.24      196.19     12.00 o 
  -1   8  22        0.36       19.32      7.61 o 
   0   8  22      187.39      205.52     16.30 o 
   1   8  22        0.50        3.63     12.31 o 
   2   8  22      189.85      149.86     41.68 o 
   3   8  22      107.44       95.21     15.25 o 
   4   8  22      135.25      129.75     49.30 o 
  -3   9  22       27.98       34.44     11.14 o 
  -2   9  22       49.61       73.44     14.74 o 
  -1   9  22      193.34      204.35     28.37 o 
   0   9  22       66.93       68.65      7.49 o 
   1   9  22      195.84      210.66     14.43 o 
   2   9  22       47.03       43.00      9.66 o 
   3   9  22       28.61       49.84     17.18 o 
  -3  10  22       71.67       90.07     36.29 o 
  -2  10  22      151.11      171.03     11.00 o 
  -1  10  22      327.18      371.75     32.03 o 
   0  10  22      526.31      598.35     39.91 o 
   1  10  22      318.15      365.96     10.85 o 
   2  10  22      154.13      159.54     46.66 o 
   3  10  22       71.37       58.87     13.93 o 
  -3  11  22        2.96       34.45     20.94 o 
  -2  11  22       46.31       53.98      8.95 o 
  -1  11  22       80.87       88.63     20.13 o 
   0  11  22        1.26        7.59      7.78 o 
   1  11  22       81.81       81.16      8.91 o 
   2  11  22       46.10       38.41     18.91 o 
   3  11  22        3.53       -8.13     11.43 o 
  -2  12  22       67.56       62.55     16.26 o 
  -1  12  22      404.24      410.80     33.96 o 
   0  12  22       12.00       45.60      9.46 o 
   1  12  22      392.26      377.68    127.41 o 
   2  12  22       71.21       90.39     39.74 o 
  -1  13  22        9.56       19.97     12.50 o 
   0  13  22       15.45       29.27     11.12 o 
   1  13  22       10.69        9.81     22.46 o 
   0  14  22       42.51       24.57      9.33 o 
   1   0  23     1059.38     1046.39     48.96 o 
   2   0  23       19.09        9.32      8.02 o 
   3   0  23      143.58      144.16     14.81 o 
   4   0  23        0.30       41.55     24.14 o 
  -4   1  23       11.53       10.06      8.18 o 
  -3   1  23      228.13      236.25     10.88 o 
  -2   1  23       10.75       11.86     11.13 o 
  -1   1  23      358.13      360.22     11.27 o 
   0   1  23       27.14       47.24      6.19 o 
   1   1  23      357.20      373.09      7.90 o 
   2   1  23       12.47       10.47      8.12 o 
   3   1  23      226.44      238.14     10.46 o 
   4   1  23       12.82        4.69      8.84 o 
  -4   2  23       18.67       63.69     24.16 o 
  -3   2  23      135.50      167.76      8.11 o 
  -2   2  23      154.01      152.47     13.61 o 
  -1   2  23      223.31      222.33     13.12 o 
   0   2  23       28.14       31.17      6.21 o 
   1   2  23      223.44      227.43      9.16 o 
   2   2  23      149.02      177.73     23.87 o 
   3   2  23      138.10      166.24     10.55 o 
   4   2  23       20.37       32.64     11.00 o 
  -4   3  23       67.87       41.02      7.14 o 
  -3   3  23       13.51       22.01      7.99 o 
  -2   3  23      335.68      350.12     10.43 o 
  -1   3  23      170.55      170.93      7.55 o 
   0   3  23      398.20      419.42      7.54 o 
   1   3  23      169.92      162.43      7.70 o 
   2   3  23      338.80      365.89     22.63 o 
   3   3  23       13.76        5.35     18.70 o 
   4   3  23       65.68       70.95     37.10 o 
  -4   4  23        7.32        0.03     23.10 o 
  -3   4  23      157.25      157.72      7.77 o 
  -2   4  23       13.45       11.43     12.08 o 
  -1   4  23      112.98      111.95      6.13 o 
   0   4  23        1.92       15.53      6.51 o 
   1   4  23      112.48      133.89      9.36 o 
   2   4  23       12.76       -7.65      9.99 o 
   3   4  23      158.51      130.99     15.55 o 
   4   4  23        7.56       29.80     11.38 o 
  -4   5  23       44.95       46.98     10.25 o 
  -3   5  23        4.84       17.20     10.75 o 
  -2   5  23       75.69       85.81      8.29 o 
  -1   5  23      151.14      157.96      6.86 o 
   0   5  23      163.67      173.14      7.62 o 
   1   5  23      154.33      153.67      8.40 o 
   2   5  23       76.75       79.47     19.01 o 
   3   5  23        4.27       24.04     11.48 o 
   4   5  23       44.57       74.90     38.62 o 
  -4   6  23       24.33       37.19     11.56 o 
  -3   6  23       33.19       38.35     14.13 o 
  -2   6  23      140.53      171.84     15.42 o 
  -1   6  23       48.32       53.49      6.78 o 
   0   6  23      235.69      245.70     15.35 o 
   1   6  23       49.85       67.66     10.93 o 
   2   6  23      140.87      158.86     38.43 o 
   3   6  23       31.96       21.27     16.06 o 
   4   6  23       25.02        0.33     19.72 o 
  -3   7  23      120.45      128.26     13.93 o 
  -2   7  23        1.22       -0.18      7.47 o 
  -1   7  23      193.26      234.92     22.70 o 
   0   7  23       65.57       72.84     11.56 o 
   1   7  23      194.97      222.67     21.99 o 
   2   7  23        1.33       25.18      8.38 o 
   3   7  23      121.37      144.43     19.42 o 
  -3   8  23        2.00        8.86     26.83 o 
  -2   8  23       48.58       51.42     11.59 o 
  -1   8  23      188.09      200.59     17.37 o 
   0   8  23        0.14       -5.63      9.71 o 
   1   8  23      186.82      176.40     22.12 o 
   2   8  23       46.77       75.78     12.81 o 
   3   8  23        2.25        0.43      8.91 o 
  -3   9  23       20.69       13.72     14.94 o 
  -2   9  23       51.01       54.01      7.91 o 
  -1   9  23       22.47       36.82      8.38 o 
   0   9  23      146.56      154.41      9.42 o 
   1   9  23       23.63       39.84     15.24 o 
   2   9  23       51.46       60.95     11.38 o 
   3   9  23       21.15        3.60      9.18 o 
  -3  10  23      104.01      160.18     13.42 o 
  -2  10  23       83.45       82.96     21.55 o 
  -1  10  23       78.92      114.12     20.84 o 
   0  10  23       61.24       72.81      7.82 o 
   1  10  23       77.28       70.69     10.86 o 
   2  10  23       84.87       93.05     10.27 o 
   3  10  23      103.27       97.12     51.03 o 
  -2  11  23       25.64       27.87      9.33 o 
  -1  11  23       76.54       78.83      9.25 o 
   0  11  23        4.03       -5.00      8.10 o 
   1  11  23       76.31       76.81      7.19 o 
   2  11  23       26.16       23.07     11.36 o 
  -1  12  23       39.13       59.22      9.40 o 
   0  12  23       44.67       45.48      9.60 o 
   1  12  23       36.41       23.17     18.70 o 
  -1  13  23       25.67       21.55     16.06 o 
   0  13  23        0.20       40.62      9.91 o 
   0   0  24      192.39      181.30      9.56 o 
   1   0  24        0.21       13.07      7.16 o 
   2   0  24      221.93      220.98      9.69 o 
   3   0  24       14.24        6.92     12.03 o 
   4   0  24        1.40       10.37      8.20 o 
  -4   1  24       39.01       -1.92     15.21 o 
  -3   1  24      148.71      157.49     26.58 o 
  -2   1  24       24.39       37.54      8.94 o 
  -1   1  24      191.17      180.87      9.95 o 
   0   1  24      248.24      240.71     15.28 o 
   1   1  24      196.75      201.75     10.24 o 
   2   1  24       24.50       32.78      7.48 o 
   3   1  24      146.58      144.13      9.81 o 
   4   1  24       39.56       21.29     16.77 o 
  -4   2  24       78.44       48.66     11.04 o 
  -3   2  24       63.06       62.76      9.52 o 
  -2   2  24      124.86      133.05      8.51 o 
  -1   2  24      119.44      128.77      9.27 o 
   0   2  24       16.70       21.75      6.25 o 
   1   2  24      119.82      119.01      7.39 o 
   2   2  24      123.50      120.43      7.40 o 
   3   2  24       62.35       85.46     10.63 o 
   4   2  24       76.62       54.11     31.10 o 
  -4   3  24        1.27       23.49      9.33 o 
  -3   3  24       10.77       10.54     20.13 o 
  -2   3  24       92.61       89.12     15.94 o 
  -1   3  24       77.05       90.15      8.22 o 
   0   3  24      134.35      144.70      6.57 o 
   1   3  24       79.85       90.76      7.11 o 
   2   3  24       94.32       77.34     12.10 o 
   3   3  24       11.22       27.49      8.54 o 
   4   3  24        1.17       -9.47     10.87 o 
  -4   4  24        8.91       -0.68      9.26 o 
  -3   4  24       18.65       28.64     13.56 o 
  -2   4  24       11.14       31.62      8.45 o 
  -1   4  24       42.27       44.82      6.81 o 
   0   4  24       11.09       18.27      6.12 o 
   1   4  24       43.63       39.70      6.46 o 
   2   4  24       11.67       13.21      8.61 o 
   3   4  24       18.28        7.65     20.73 o 
   4   4  24        9.48       -6.30     30.90 o 
  -3   5  24      146.55      141.87      7.37 o 
  -2   5  24      136.62      164.79     13.30 o 
  -1   5  24       70.44       70.14      8.25 o 
   0   5  24      126.62      132.63      6.58 o 
   1   5  24       66.09       60.22      8.04 o 
   2   5  24      141.41      141.86     52.35 o 
   3   5  24      147.48      106.57     48.90 o 
  -3   6  24       17.14       20.02     15.86 o 
  -2   6  24       83.73      107.35      9.59 o 
  -1   6  24       95.36       98.11      8.52 o 
   0   6  24        2.62       -8.41      8.41 o 
   1   6  24       98.50      111.89      8.67 o 
   2   6  24       85.85       86.50     20.23 o 
   3   6  24       17.41       11.38      7.76 o 
  -3   7  24      137.34      164.89     20.03 o 
  -2   7  24      202.06      197.56     13.32 o 
  -1   7  24       90.11       82.94     11.40 o 
   0   7  24      102.82      110.31      8.68 o 
   1   7  24       88.92       99.81      8.59 o 
   2   7  24      204.16      230.38      9.14 o 
   3   7  24      136.25      121.94     50.93 o 
  -3   8  24       15.14       43.51     17.07 o 
  -2   8  24      153.78      186.16     31.31 o 
  -1   8  24       57.98       56.31     11.60 o 
   0   8  24       10.10       19.99     13.24 o 
   1   8  24       58.37       63.88     11.61 o 
   2   8  24      158.01      133.21     30.70 o 
   3   8  24       13.92       43.60     11.21 o 
  -2   9  24      158.61      181.73     22.26 o 
  -1   9  24      167.71      191.62     16.37 o 
   0   9  24       98.89       82.08      7.89 o 
   1   9  24      166.13      167.51     20.27 o 
   2   9  24      154.77      124.95     19.82 o 
  -2  10  24      203.49      210.49     19.62 o 
  -1  10  24       90.04      124.18     23.18 o 
   0  10  24       70.97       86.62     20.90 o 
   1  10  24       90.94       83.02      7.94 o 
   2  10  24      205.87      225.09     94.65 o 
  -1  11  24       45.23       95.86     20.53 o 
   0  11  24       20.11       26.24     12.84 o 
   1  11  24       44.80       34.97      8.11 o 
   0  12  24       30.28       32.58      7.63 o 
   1   0  25      317.48      354.61     18.14 o 
   2   0  25      123.25      125.75      8.72 o 
   3   0  25      296.39      281.25     26.93 o 
  -3   1  25      104.91       79.95      7.07 o 
  -2   1  25       17.40       26.57      7.65 o 
  -1   1  25        8.55        5.67      7.13 o 
   0   1  25        3.23       12.79      7.26 o 
   1   1  25        8.95       22.70      6.70 o 
   2   1  25       16.35       21.38      7.65 o 
   3   1  25      108.54      124.46      9.31 o 
  -3   2  25       59.13       82.08      8.18 o 
  -2   2  25      439.88      430.26     23.71 o 
  -1   2  25       28.39       30.09      7.16 o 
   0   2  25      353.55      344.83     14.09 o 
   1   2  25       25.53       43.32      9.48 o 
   2   2  25      436.79      449.86     28.95 o 
   3   2  25       58.99       56.02     11.00 o 
  -3   3  25       23.64       41.73     23.59 o 
  -2   3  25       55.16       64.24     10.11 o 
  -1   3  25        0.86       12.91      7.86 o 
   0   3  25       14.53       25.43      7.21 o 
   1   3  25        1.29        6.92      6.70 o 
   2   3  25       54.49       84.77     22.71 o 
   3   3  25       23.23       11.71      8.87 o 
  -3   4  25       26.55       37.76      7.00 o 
  -2   4  25      100.02      111.51     15.79 o 
  -1   4  25      275.76      293.32      8.17 o 
   0   4  25      140.61      153.80      7.84 o 
   1   4  25      280.24      302.45     12.38 o 
   2   4  25       97.94      125.30     28.46 o 
   3   4  25       28.20       28.35     36.49 o 
  -3   5  25       74.15       59.40      9.31 o 
  -2   5  25      271.45      291.85      8.21 o 
  -1   5  25      100.50      110.74      7.99 o 
   0   5  25      160.21      156.26     16.50 o 
   1   5  25      101.09      114.49      7.64 o 
   2   5  25      271.62      290.36     76.97 o 
   3   5  25       75.39       95.29     11.33 o 
  -3   6  25       35.60       37.71     16.47 o 
  -2   6  25       52.61       42.02     13.48 o 
  -1   6  25       42.56       56.66      7.99 o 
   0   6  25       37.13       60.68     14.40 o 
   1   6  25       42.50       37.43     13.85 o 
   2   6  25       51.89       54.53     37.51 o 
   3   6  25       33.49       45.48     29.27 o 
  -3   7  25      110.26       84.37     37.51 o 
  -2   7  25        7.11       25.36     11.08 o 
  -1   7  25      170.42      172.45     18.51 o 
   0   7  25        0.04       -5.29      7.71 o 
   1   7  25      165.60      200.02     37.29 o 
   2   7  25        7.14       34.00     16.57 o 
   3   7  25      109.75      126.24     47.47 o 
  -2   8  25       53.37       32.91     27.54 o 
  -1   8  25        5.45       24.70      9.13 o 
   0   8  25        0.03       25.52     10.56 o 
   1   8  25        5.77        6.45     11.20 o 
   2   8  25       55.61       81.50     18.19 o 
  -2   9  25       12.70       41.68     11.42 o 
  -1   9  25      105.58      159.32     22.67 o 
   0   9  25       11.72       21.46     13.01 o 
   1   9  25      107.27      102.14     14.30 o 
   2   9  25       13.18        2.72      9.14 o 
  -1  10  25        9.79       23.44     11.28 o 
   0  10  25        0.86       -7.22     14.54 o 
   1  10  25       10.34        3.93      8.13 o 
   0  11  25        0.17       29.62     10.08 o 
   0   0  26        3.76       17.46     15.96 o 
   1   0  26      130.39      135.42     11.50 o 
   2   0  26        0.16        6.01      7.93 o 
   3   0  26       11.07       14.76      9.07 o 
  -3   1  26       17.58       37.16     20.74 o 
  -2   1  26       40.91       70.91     11.36 o 
  -1   1  26      129.08      126.58      7.64 o 
   0   1  26       17.55       32.97      7.83 o 
   1   1  26      125.94      127.64      6.57 o 
   2   1  26       40.12       49.77      7.64 o 
   3   1  26       17.70       19.53      8.73 o 
  -3   2  26       40.84       38.02      9.78 o 
  -2   2  26       24.49       33.23     17.41 o 
  -1   2  26      227.14      206.47      8.48 o 
   0   2  26        2.65       28.40      6.56 o 
   1   2  26      228.99      226.02     22.36 o 
   2   2  26       23.28       35.67      9.33 o 
   3   2  26       39.07       42.76     11.42 o 
  -3   3  26        2.82       -7.14      7.14 o 
  -2   3  26      244.07      234.72     18.10 o 
  -1   3  26       80.17       88.55      7.08 o 
   0   3  26      124.32      132.49      8.00 o 
   1   3  26       80.96       92.37      7.64 o 
   2   3  26      243.39      238.69     10.29 o 
   3   3  26        2.79       17.73     15.96 o 
  -3   4  26       79.25       90.46     13.75 o 
  -2   4  26        1.40       -0.49      6.94 o 
  -1   4  26       52.88       77.64      7.93 o 
   0   4  26        2.81       20.27      7.45 o 
   1   4  26       55.53       73.04     11.50 o 
   2   4  26        1.17        0.08     14.33 o 
   3   4  26       78.69       39.56     11.50 o 
  -2   5  26       49.96       71.87     15.50 o 
  -1   5  26      222.11      212.95      7.08 o 
   0   5  26       26.98       40.71      7.16 o 
   1   5  26      215.85      238.96     22.75 o 
   2   5  26       48.24       46.42     11.20 o 
  -2   6  26       19.89       43.09     11.89 o 
  -1   6  26       28.55       37.71      8.29 o 
   0   6  26       20.24       27.89      8.18 o 
   1   6  26       28.33       45.91      7.59 o 
   2   6  26       21.52       29.66     11.00 o 
  -2   7  26      103.18      137.87     12.81 o 
  -1   7  26       65.45       79.74      8.65 o 
   0   7  26      145.60      159.71     22.31 o 
   1   7  26       63.54       38.01     14.61 o 
   2   7  26      105.18      110.66     52.65 o 
  -2   8  26        4.88        2.24     16.46 o 
  -1   8  26       62.60       76.63     11.36 o 
   0   8  26        3.86       22.39      9.79 o 
   1   8  26       62.12       63.87     12.55 o 
  -1   9  26       45.77       43.61     11.50 o 
   0   9  26      207.42      251.95     20.62 o 
   1   9  26       43.70       71.32     20.55 o 
   1   0  27      183.38      170.63      7.35 o 
   2   0  27       52.32       53.44      8.12 o 
  -2   1  27      170.23      174.98     10.96 o 
  -1   1  27      101.61       95.60      8.29 o 
   0   1  27       93.23      104.84      8.74 o 
   1   1  27      102.96      116.76      8.15 o 
   2   1  27      171.40      187.06     11.02 o 
  -2   2  27      338.52      321.59     23.79 o 
  -1   2  27       24.38       36.39      6.94 o 
   0   2  27      946.56      942.22     11.07 o 
   1   2  27       24.04       28.04      7.09 o 
   2   2  27      335.86      310.11     22.77 o 
  -2   3  27       61.88       64.42     13.12 o 
  -1   3  27      121.48      139.62      7.69 o 
   0   3  27        1.02        0.13      8.89 o 
   1   3  27      118.26      120.72     10.90 o 
   2   3  27       62.27       65.31     10.18 o 
  -2   4  27       79.08       81.86      8.24 o 
  -1   4  27       80.06       90.05      6.79 o 
   0   4  27      293.65      292.68     10.83 o 
   1   4  27       77.35      101.06     15.59 o 
   2   4  27       84.24       70.33     11.21 o 
  -2   5  27        8.73        5.91      9.35 o 
  -1   5  27       61.41       64.57     13.53 o 
   0   5  27       36.82       40.25      7.89 o 
   1   5  27       61.36       60.82     10.79 o 
   2   5  27        7.93        0.05      8.11 o 
  -1   6  27       61.90       54.94     10.94 o 
   0   6  27       20.50       26.45      8.22 o 
   1   6  27       62.90       59.83      8.26 o 
   2   6  27       20.46       12.60     16.47 o 
  -1   7  27      133.88      142.41     17.47 o 
   0   7  27        2.65       -0.87      9.42 o 
   1   7  27      137.55      139.03     38.06 o 
   0   8  27       81.87       74.98     11.83 o 
   0   0  28      182.64      212.85     19.62 o 
   1   0  28        5.47       12.49      9.01 o 
   2   0  28       41.37       23.12      9.62 o 
  -2   1  28        7.23        7.66      8.21 o 
  -1   1  28      101.23      107.81      7.33 o 
   0   1  28       83.90       93.37      8.08 o 
   1   1  28      101.08      104.95      8.20 o 
   2   1  28        8.22       15.40      9.95 o 
  -2   2  28       21.96       43.31     14.94 o 
  -1   2  28       52.28       74.77      8.85 o 
   0   2  28      117.13      125.52      9.39 o 
   1   2  28       52.17       51.75      7.24 o 
   2   2  28       21.64       74.40     41.16 o 
  -1   3  28        7.38       21.35      8.36 o 
   0   3  28        0.33       -2.19      8.57 o 
   1   3  28        7.92        2.43      8.43 o 
  -1   4  28        0.44        9.16      8.22 o 
   0   4  28       29.62       34.46      8.12 o 
   1   4  28        0.45       12.24      8.43 o 
  -1   5  28      245.94      251.31     40.97 o 
   0   5  28       15.96       29.51      8.25 o 
   1   5  28      244.04      259.72     15.30 o 
   0   6  28       11.32       23.42      9.69 o 
   0   1  29        6.62        8.27      8.23 o 
   0   2  29      275.93      275.73      8.97 o 
                                                 
